# Supplementary material for: A lepidic gene signature predicts patient prognosis and sensitivity to immunotherapy in lung adenocarcinoma
Source: Genome Med. 2022 Jan 12;14:5. doi: 10.1186/s13073-021-01010-w (PMC8753834; doi:10.1186/s13073-021-01010-w)
Supplement: Supplementary file 1 — Additional file 1: Table S1-S7. [file 13073_2021_1010_MOESM1_ESM.xlsx]

## Sheet: Table S1
Table S1: Summary of the datasets in the study
Name	Authors	PMID	Gene Expression Data		No. lung cancer samples/cell lines in analysis	Analysis used in our study	Descriptions of samples/cell lines
			Platform	Total cancer samples/cell lines
TCGA LUAD	Cancer Genome Atlas Research Network	25079552	RNA-seq	515	409	Validation of signatures; survival analyses; association of signatures with genomic features	Lung adenocarcinoma tumor samples were collected from untreated patients by resection.
CPTAC LUAD	The National Cancer Institute’s Clinical Proteomic Tumor Analysis Consortium	25873244	RNA-seq	111	111	Validation of signatures	Lung adenocarcinoma tumor samples were collected from patients with no previous chemotherapy or radiotherapy treatment by surgical resection, and stored flash frozen or by embedding in optimal cutting temperature medium. Samples were collected from 13 different tissue sites, with patients from 8 different countries (information from PMID: 32649874).
GDSC	Yang et al.	23180760	one-channel microarray	714	42	Association of signatures with drug sensitivity	Different cancer cell lines were obtained from commercial vendors and academic collaborators (information from https://cancerrxgene.org). Here our study focused on lung adenocarcinoma cell lines.
GSE58772	Zabeck et al.	30352093	one-channel microarray	48	48	Inference of immune infiltration levels; define signatures	Lung adenocarcinoma tumor samples were collected post-surgery and selected based on histology. Samples were either cryopreserved from Heidelberg or German Center for Lung Research biobanks (Germany), or paraffin-embedded from National Cancer for Tumor Diseases (Germany). Specific histology growth pattern was separated by laser-capture microdissection.
GSE14814	Zhu et al.	20823422	one-channel microarray	133	49	Validation of signatures	Non-small cell lung cancer samples were collected from patients with or without adjuvant cisplatin-based chemotherapy from JBR.10 clinical trial (Canada) and stored by snap-frozen or FFPE.
GSE8894	Lee et al.	19010856	one-channel microarray	138	63	Survival analyses	Non-small cell lung cancer tumor samples were collected from patients by curative resection from Samsung Medical Center (Korea) and stored frozen.
GSE13213	Tomida et al.	19414676	two-channel microarray	117	117	Survival analyses	Lung adenocarcinoma tumor samples were collected from patients with no adjuvant chemotherapy by potential curative resection from Aichi Cancer Center (Japan).
GSE31210	Okayama et al.	22080568	one-channel microarray	246	226	Survival analyses	Lung adenocarcinoma tumor samples were collected from patients with no neoadjuvant therapies before surgery by potential curative resection from National Cancer Center Hospital (Japan).
GSE32989	Byers et al.	23091115	one-channel microarray	69	31	Association of signatures with EGFR inhibitors sensitivity	Non-small cell lung cancer cell lines were originated from National Cancer Institute/University of Texas Southwestern Medical Center/ATCC (USA).
GSE93157	Prat et al.	28487385	one-channel microarray	65	22	Association of signatures with immunotherapy response	Lung cancer samples were collected from patients treated with anti-PD1 monotherapy from Vall d'Hebron Hospital and Hospital Clínic (Spain) and stored by FFPE.
GSE11969	Takeuchi et al.	16549822	two-channel microarray	149	90	Validation of signatures' association with TP53/EGFR mutations	Non-small cell lung cancer tumor samples were collected from patients by potential curative resection from Aichi Cancer Center (Japan) and stored by embedding in optimal cutting temperature medium.
GSE26939	Wilkerson et al.	22590557	two-channel microarray	116	116	Validation of signatures' association with TP53/EGFR mutations	Lung adenocarcinoma tumor samples were collected from patients by curative macrodissection from University of North Carolina at Chapel Hill (USA).
GSE72094	Schabath et al.	26477306	one-channel microarray	442	442	Validation of signatures' association with TP53/EGFR mutations	Lung adenocarcinoma tumor samples were collected from patients from Moffitt Cancer Center (USA) and stored frozen.
Banchereau	Banchereau et al.	34172722	RNA-seq	366	81	Association of signatures with immunotherapy response	Non-small cell lung cancer, metastatic urothelial carcinoma and renal cell carcinoma samples were collected from patients treated with atezolizumab from three phase II clinical trials: NCT02108652, NCT01903993, NCT01984242 and stored by FFPE.
							Note: FFPE: Formalin-Fixed Paraffin-Embedded

## Sheet: Table S2A
Table S2A: Genes with significant differential expression levels between lepidic subtype and other subtypes
Name	Mean (Lepidic)	Mean (Others)	Log2FC	P-value	FDR
IFNAR2	6.54041	7.23608	-0.695668	5.01e-15	1.52e-10
RBM34	6.41002	7.05544	-0.645425	9.7e-15	1.52e-10
TMEM177	6.45841	6.93247	-0.474061	4.16e-14	4.36e-10
MAPK6	6.57796	7.27901	-0.701055	8.58e-14	5.39e-10
RBBP8	6.5842	7.35897	-0.774778	8.46e-14	5.39e-10
DNAJB6	6.60046	7.49672	-0.896256	1.6e-13	8.4e-10
RAB22A	6.54505	7.31	-0.764947	2.07e-13	9.31e-10
LOC643167	6.70019	7.14624	-0.446043	5.53e-13	2.17e-09
MCTS1	6.56792	6.99816	-0.430235	2.31e-12	8.07e-09
MUM1	6.70335	7.19052	-0.487162	2.91e-12	8.87e-09
TRIM47	6.55807	7.32857	-0.770502	3.11e-12	8.87e-09
NOC3L	6.57219	7.16408	-0.591893	3.65e-12	9.55e-09
RAB11FIP5	6.59922	7.29478	-0.695561	5.92e-12	1.33e-08
TRIM33	6.71555	7.42013	-0.704584	5.56e-12	1.33e-08
RPF2	6.72922	7.72942	-1.0002	6.46e-12	1.35e-08
GADD45A	6.39458	6.93868	-0.544102	1.39e-11	2.41e-08
PLXNA3	6.46564	6.94157	-0.475926	1.46e-11	2.41e-08
SC65	6.56738	7.15123	-0.583858	1.33e-11	2.41e-08
TADA1L	6.45876	6.91164	-0.452878	1.23e-11	2.41e-08
ZNF189	6.51746	6.93193	-0.414465	1.54e-11	2.42e-08
IRF2BP2	6.62063	7.26393	-0.643295	2.03e-11	2.89e-08
MTMR11	6.63452	7.7697	-1.13518	1.94e-11	2.89e-08
LSM12	6.539	6.97511	-0.436103	2.96e-11	4.04e-08
ABHD5	6.3343	6.69734	-0.363039	4.11e-11	4.9e-08
C2orf24	6.56701	7.0536	-0.486589	4.24e-11	4.9e-08
DNAJC9	6.65884	7.38646	-0.727628	4.36e-11	4.9e-08
LACTB	6.51532	6.98085	-0.465525	4.28e-11	4.9e-08
ZNHIT6	6.53967	7.31581	-0.776143	4.15e-11	4.9e-08
IWS1	6.45368	6.8845	-0.430822	5e-11	5.42e-08
HERC4	6.40862	6.79588	-0.387265	5.27e-11	5.52e-08
AXIN1	6.64032	7.30142	-0.661094	8.78e-11	7.46e-08
DSCR3	6.45614	6.87684	-0.420702	8.53e-11	7.46e-08
LPIN1	6.57049	7.22109	-0.650601	8.5e-11	7.46e-08
PRPF3	6.75075	7.47928	-0.728523	8.1e-11	7.46e-08
RPE	6.43393	6.85799	-0.424061	8.77e-11	7.46e-08
SLC35F2	6.59263	7.33548	-0.742857	8.34e-11	7.46e-08
WIPI1	6.44653	6.82293	-0.376402	7.93e-11	7.46e-08
STX3	6.64067	7.31866	-0.677992	9.21e-11	7.61e-08
ERF	6.42012	6.74865	-0.328525	1.02e-10	7.85e-08
IFRD1	6.44908	7.00508	-0.556002	1.01e-10	7.85e-08
ING3	6.46499	6.8177	-0.352709	1.02e-10	7.85e-08
ANTXR2	6.53426	7.24104	-0.706781	1.12e-10	7.99e-08
KIAA1826	6.43818	6.86895	-0.430768	1.08e-10	7.99e-08
TTC37	6.55632	7.13285	-0.576526	1.1e-10	7.99e-08
SDCBP	6.60664	7.36179	-0.755147	1.21e-10	8.43e-08
C1orf19	6.52266	7.08156	-0.558903	1.29e-10	8.8e-08
ATP5C1	6.54133	7.25081	-0.709479	1.35e-10	9.05e-08
UBE4A	6.58061	7.09599	-0.515381	1.46e-10	9.57e-08
STX6	6.78784	7.53472	-0.746876	1.5e-10	9.62e-08
RNF216	6.59089	6.94658	-0.355689	1.69e-10	1.06e-07
VPS18	6.49632	6.91227	-0.415947	1.83e-10	1.13e-07
DLGAP4	6.53019	7.03853	-0.508336	2.02e-10	1.22e-07
PRPF4	6.62742	7.25571	-0.628295	2.21e-10	1.31e-07
CLDN12	6.85679	8.09163	-1.23484	2.33e-10	1.36e-07
PRKDC	6.68898	7.28472	-0.595734	2.45e-10	1.4e-07
DDX46	6.5211	6.87677	-0.355671	2.8e-10	1.49e-07
FBXO28	6.59362	7.27099	-0.677369	2.67e-10	1.49e-07
PTDSS1	6.71145	7.55241	-0.840958	2.79e-10	1.49e-07
SPATS2L	6.95236	7.8297	-0.877345	2.78e-10	1.49e-07
CDC40	6.54129	7.01326	-0.471969	2.98e-10	1.54e-07
FNBP4	6.63767	7.19043	-0.552766	2.99e-10	1.54e-07
OXSR1	6.6542	7.33864	-0.684439	3.26e-10	1.65e-07
UCKL1	6.88991	7.90777	-1.01786	3.33e-10	1.66e-07
GNA12	6.5361	7.00422	-0.468123	3.6e-10	1.77e-07
RALB	6.49339	7.00657	-0.513184	3.75e-10	1.81e-07
AMY1A	6.40501	7.00566	-0.600653	3.86e-10	1.84e-07
CSNK2A2	6.57597	6.99323	-0.417256	4.25e-10	1.99e-07
KPNA3	6.52715	7.10712	-0.579968	4.46e-10	2.06e-07
RAF1	6.77412	7.27437	-0.500249	4.83e-10	2.17e-07
RAP2A	6.42172	7.02982	-0.6081	4.76e-10	2.17e-07
LRRC42	6.66473	7.48279	-0.818066	4.92e-10	2.18e-07
NCKIPSD	6.43692	6.69722	-0.260292	5.11e-10	2.23e-07
PPIL1	6.53947	7.1084	-0.568925	5.38e-10	2.32e-07
PARP12	6.9125	7.7445	-0.831997	6.07e-10	2.51e-07
PPARBP	6.51016	6.89734	-0.387175	5.93e-10	2.51e-07
TXNL2	6.51854	7.08897	-0.570429	6.01e-10	2.51e-07
C12orf23	6.49616	6.78079	-0.284626	6.31e-10	2.56e-07
CCBL2	6.51731	7.08845	-0.57114	6.47e-10	2.56e-07
RAE1	6.53999	6.98575	-0.445752	6.4e-10	2.56e-07
ZNF260	6.56196	7.11626	-0.554308	6.51e-10	2.56e-07
ABCE1	6.53474	7.08094	-0.546203	6.83e-10	2.65e-07
RRP12	6.42564	6.87441	-0.44877	6.95e-10	2.66e-07
KIAA2010	6.40863	6.76613	-0.357506	7.23e-10	2.74e-07
GTF2B	6.53253	6.88481	-0.352285	7.61e-10	2.85e-07
MAP1S	6.55662	7.21949	-0.662871	7.99e-10	2.95e-07
SMG5	6.61707	7.30624	-0.689177	8.13e-10	2.97e-07
GATAD1	6.42627	6.7053	-0.279028	9.04e-10	3.27e-07
TBCE	6.59889	7.27828	-0.679392	9.36e-10	3.3e-07
TUBB3	6.45272	7.47948	-1.02676	9.33e-10	3.3e-07
LOC100130953	6.69399	6.51619	0.177793	1.01e-09	3.52e-07
ENOPH1	6.71667	7.46509	-0.748424	1.03e-09	3.54e-07
MDC1	6.46581	6.98684	-0.521024	1.09e-09	3.68e-07
SLC7A5	6.57397	7.48486	-0.910895	1.09e-09	3.68e-07
CRTC2	6.47806	6.86621	-0.388152	1.12e-09	3.73e-07
KIAA1217	6.44709	6.85759	-0.410499	1.13e-09	3.74e-07
LOC134145	6.77217	6.5177	0.254474	1.15e-09	3.75e-07
ANKRD54	6.60888	6.9615	-0.352626	1.18e-09	3.84e-07
FBXO6	6.5401	7.16063	-0.620537	1.25e-09	4e-07
NFE2L2	6.62612	7.34426	-0.718134	1.26e-09	4e-07
KATNA1	6.42944	6.80032	-0.370887	1.33e-09	4.16e-07
FAM3C	6.41946	6.83323	-0.413768	1.38e-09	4.27e-07
MEMO1	6.41996	6.68554	-0.26558	1.39e-09	4.27e-07
ZNF696	6.41842	6.81122	-0.392796	1.48e-09	4.53e-07
KLHDC5	6.5253	6.97381	-0.448504	1.65e-09	4.95e-07
UBR4	6.83119	7.25899	-0.427801	1.66e-09	4.95e-07
BTBD10	6.58231	6.93117	-0.348861	1.7e-09	5.03e-07
CDC42BPB	6.58062	7.08587	-0.505252	1.78e-09	5.16e-07
CDK9	6.60142	7.04291	-0.44149	1.77e-09	5.16e-07
POLRMT	6.65962	7.15111	-0.491495	1.79e-09	5.16e-07
LOC649553	6.79415	7.61718	-0.823028	1.84e-09	5.19e-07
RTKN	6.8676	7.57046	-0.702857	1.85e-09	5.19e-07
STT3A	6.63816	7.35954	-0.721376	1.85e-09	5.19e-07
MPZL1	6.69832	7.40979	-0.711465	1.88e-09	5.24e-07
CDC42SE2	6.6289	7.26515	-0.636249	1.94e-09	5.3e-07
TMEM57	6.41655	6.65616	-0.239617	1.93e-09	5.3e-07
FUBP3	6.51099	7.16634	-0.655344	1.99e-09	5.38e-07
BARD1	6.44165	6.78253	-0.340887	2.18e-09	5.57e-07
BAZ1A	6.775	7.72339	-0.948389	2.17e-09	5.57e-07
C19orf12	6.68155	7.15525	-0.473697	2.17e-09	5.57e-07
DYM	6.51306	7.0367	-0.523642	2.22e-09	5.57e-07
EXOSC4	6.52127	7.09467	-0.573396	2.2e-09	5.57e-07
FOXN2	6.79317	7.40011	-0.606942	2.17e-09	5.57e-07
GOLT1B	6.50086	7.03157	-0.530716	2.08e-09	5.57e-07
HDAC2	6.79875	7.98779	-1.18904	2.2e-09	5.57e-07
SBDS	6.83169	7.22471	-0.393022	2.12e-09	5.57e-07
C19orf52	6.47498	6.83651	-0.36153	2.26e-09	5.62e-07
FSTL3	6.44592	7.21917	-0.773249	2.27e-09	5.62e-07
CPNE1	6.67385	7.29442	-0.620571	2.4e-09	5.89e-07
RRAGB	6.59251	7.06487	-0.472357	2.43e-09	5.91e-07
KLHL12	6.66321	7.36219	-0.698978	2.46e-09	5.95e-07
RBMX	6.61522	7.16005	-0.54483	2.63e-09	6.27e-07
SP110	6.72665	7.25702	-0.530365	2.64e-09	6.27e-07
STK38	6.49846	6.94628	-0.447828	2.65e-09	6.27e-07
INTS8	6.58408	7.14733	-0.563249	2.72e-09	6.38e-07
KIAA0430	6.64448	7.26927	-0.624788	2.79e-09	6.49e-07
RNF144	6.41927	6.8161	-0.396826	2.91e-09	6.72e-07
RFC4	6.60855	7.11263	-0.504078	3e-09	6.83e-07
UBR2	6.73682	7.08544	-0.348619	2.98e-09	6.83e-07
SH3GLB1	6.96701	7.52436	-0.557352	3.19e-09	7.2e-07
SLC15A4	6.66987	7.29118	-0.621315	3.22e-09	7.24e-07
CHIC2	6.75626	7.39869	-0.642436	3.28e-09	7.31e-07
CDC5L	6.45888	6.78134	-0.322462	3.42e-09	7.46e-07
IFIH1	6.47264	7.19962	-0.726979	3.44e-09	7.46e-07
RPAP1	6.37065	6.61803	-0.247376	3.41e-09	7.46e-07
ZNF7	6.49321	6.96655	-0.47335	3.43e-09	7.46e-07
CNOT6	6.49264	6.80922	-0.316576	3.53e-09	7.49e-07
MOCOS	6.36295	6.76824	-0.405282	3.53e-09	7.49e-07
NCK1	7.09371	7.5262	-0.432484	3.49e-09	7.49e-07
FAM189B	6.72859	7.64212	-0.913532	3.74e-09	7.89e-07
UTP14C	6.57651	6.91668	-0.340166	3.86e-09	8.1e-07
TUFT1	6.79946	7.75457	-0.955112	3.9e-09	8.12e-07
ATL3	6.76571	7.60168	-0.83597	3.94e-09	8.14e-07
FAM58A	6.55032	7.10323	-0.552906	4.07e-09	8.36e-07
MYCBP2	6.52558	6.87364	-0.348059	4.19e-09	8.51e-07
PLEKHG3	6.53344	6.98085	-0.447411	4.2e-09	8.51e-07
ZNFX1	6.52465	7.06759	-0.542932	4.31e-09	8.69e-07
LARP1	6.50581	6.94888	-0.44307	4.68e-09	9.36e-07
OPLAH	6.71566	7.6295	-0.913835	4.82e-09	9.59e-07
CTNNBL1	6.52903	7.12619	-0.597155	4.86e-09	9.61e-07
EXOSC9	6.55432	6.86844	-0.314119	4.93e-09	9.65e-07
FLII	6.56914	7.04194	-0.4728	4.94e-09	9.65e-07
CHERP	6.4296	6.72948	-0.299877	5.15e-09	1e-06
PIGB	6.43554	6.72777	-0.292229	5.42e-09	1.04e-06
GNAI3	6.46287	6.76667	-0.3038	5.56e-09	1.05e-06
LOC642590	7.29351	7.8993	-0.605789	5.56e-09	1.05e-06
WASF2	6.44128	6.92657	-0.485298	5.53e-09	1.05e-06
CSRNP2	6.53545	6.87728	-0.341831	5.61e-09	1.06e-06
CFDP1	6.65589	7.31106	-0.655171	5.89e-09	1.1e-06
PXMP3	6.60654	7.13139	-0.524854	5.9e-09	1.1e-06
MNT	6.58895	6.95318	-0.364229	6.07e-09	1.12e-06
PHACTR4	6.77788	7.39241	-0.61453	6.08e-09	1.12e-06
STARD3NL	6.47553	6.82987	-0.354338	6.17e-09	1.13e-06
TTC31	6.43677	6.79566	-0.358884	6.35e-09	1.15e-06
TFDP1	6.6662	7.49986	-0.833662	6.43e-09	1.16e-06
AKAP11	6.69091	7.24299	-0.552086	6.51e-09	1.17e-06
ZSCAN16	6.55608	6.9647	-0.408612	6.65e-09	1.19e-06
MEX3D	6.5621	6.80685	-0.244756	6.85e-09	1.21e-06
PSMG1	6.6617	7.32604	-0.664338	6.83e-09	1.21e-06
AP2A1	6.47901	6.82304	-0.344031	7.03e-09	1.23e-06
SLC2A1	6.94231	8.07272	-1.13041	7.16e-09	1.25e-06
TULP4	6.59716	6.89477	-0.29761	7.23e-09	1.25e-06
C14orf142	6.59681	7.12661	-0.529801	7.65e-09	1.31e-06
TCFL5	6.53091	6.96821	-0.437305	7.62e-09	1.31e-06
TTC13	6.49979	6.99454	-0.494752	7.63e-09	1.31e-06
HNRNPF	6.44155	6.73648	-0.294929	7.91e-09	1.32e-06
PDXP	6.61585	7.17544	-0.559593	7.89e-09	1.32e-06
PPP1CB	6.88198	7.75448	-0.872503	7.79e-09	1.32e-06
VPS33B	6.37788	6.63733	-0.259452	7.83e-09	1.32e-06
SDCCAG10	6.55017	7.0632	-0.513032	7.98e-09	1.33e-06
ITPK1	6.53142	6.92136	-0.38994	8.71e-09	1.42e-06
PAFAH1B1	6.72893	7.28929	-0.560354	8.67e-09	1.42e-06
SPIN4	6.58535	6.9792	-0.393848	8.71e-09	1.42e-06
WDR5	6.50237	6.93594	-0.433574	8.73e-09	1.42e-06
PINK1	6.53503	6.88245	-0.347418	9.04e-09	1.46e-06
PSMA2	6.59967	6.96617	-0.366492	9.44e-09	1.52e-06
KCTD20	6.65518	7.18627	-0.531088	9.95e-09	1.6e-06
ATF5	6.60249	7.04614	-0.443654	1.01e-08	1.61e-06
ABCA2	6.38585	6.65328	-0.267425	1.03e-08	1.63e-06
DOLK	6.53182	7.07697	-0.545149	1.03e-08	1.63e-06
GCA	6.63263	7.19688	-0.564247	1.08e-08	1.7e-06
C4orf27	6.41421	6.66944	-0.255223	1.14e-08	1.77e-06
FBXO34	6.6608	7.35429	-0.693496	1.14e-08	1.77e-06
THADA	6.53125	6.91164	-0.380395	1.15e-08	1.78e-06
C20orf20	6.93597	7.73638	-0.800418	1.16e-08	1.79e-06
UBE2A	6.69371	7.40944	-0.715723	1.17e-08	1.79e-06
UCHL5IP	6.52881	6.99583	-0.467013	1.19e-08	1.82e-06
WDSUB1	6.57284	6.98717	-0.41433	1.2e-08	1.82e-06
DPP3	6.57514	6.96927	-0.394131	1.22e-08	1.84e-06
NAT9	6.67147	7.39547	-0.724005	1.26e-08	1.89e-06
TARS	6.80002	7.56032	-0.760308	1.26e-08	1.89e-06
PCNA	6.68373	7.51565	-0.831916	1.29e-08	1.92e-06
ORC3L	6.52391	6.94673	-0.422812	1.34e-08	1.99e-06
UNC84A	6.5063	7.13879	-0.632487	1.36e-08	2.01e-06
ELK1	6.73609	7.27515	-0.539061	1.41e-08	2.07e-06
VAMP7	6.6087	7.12857	-0.519872	1.43e-08	2.09e-06
RALBP1	6.53743	6.98325	-0.445815	1.5e-08	2.19e-06
USP8	6.58394	6.95911	-0.375177	1.53e-08	2.22e-06
ZC3H4	6.65819	7.05114	-0.392949	1.56e-08	2.25e-06
EHBP1	6.55684	7.0131	-0.456266	1.59e-08	2.29e-06
BAK1	6.38841	6.71273	-0.32432	1.62e-08	2.31e-06
NPHP3	6.43553	6.63622	-0.200692	1.7e-08	2.41e-06
TTYH3	6.80587	7.36751	-0.561632	1.74e-08	2.47e-06
SMG7	6.86051	7.65475	-0.794239	1.85e-08	2.6e-06
B4GALT5	6.83346	7.62261	-0.789145	1.93e-08	2.66e-06
HDHD1A	6.5305	6.85929	-0.328794	1.93e-08	2.66e-06
MED30	6.64519	7.08935	-0.444154	1.92e-08	2.66e-06
SEC23IP	6.42191	6.70577	-0.283861	1.91e-08	2.66e-06
ZZZ3	7.05952	7.42393	-0.364402	1.92e-08	2.66e-06
CCDC22	6.39993	6.63715	-0.23722	1.96e-08	2.68e-06
MTMR4	6.58814	7.09496	-0.506827	1.96e-08	2.68e-06
NRBP1	6.58488	6.92216	-0.337276	2.02e-08	2.75e-06
PKN1	6.63274	7.14181	-0.509066	2.03e-08	2.75e-06
UBE3B	6.44088	6.77065	-0.329766	2.07e-08	2.8e-06
SLC25A44	6.63575	7.16083	-0.525082	2.09e-08	2.81e-06
ENPP4	6.47237	6.9097	-0.437331	2.11e-08	2.83e-06
EIF4ENIF1	6.39169	6.61945	-0.227759	2.13e-08	2.84e-06
MKI67IP	6.65951	7.38969	-0.730187	2.16e-08	2.85e-06
SECISBP2	6.6398	7.0594	-0.419599	2.16e-08	2.85e-06
DIAPH1	6.74268	7.57541	-0.832727	2.17e-08	2.86e-06
GNA13	6.71456	7.16962	-0.45506	2.3e-08	2.99e-06
SMARCAL1	6.51071	6.8516	-0.340891	2.29e-08	2.99e-06
RAD51C	6.52779	7.06531	-0.537526	2.4e-08	3.11e-06
DDX50	6.6869	7.18719	-0.500287	2.41e-08	3.12e-06
PURB	6.83658	7.71616	-0.87958	2.45e-08	3.15e-06
SHARPIN	6.67024	7.11044	-0.440204	2.45e-08	3.15e-06
PLAUR	6.46243	7.11508	-0.652649	2.48e-08	3.17e-06
DNTTIP1	7.16915	7.94892	-0.779772	2.5e-08	3.18e-06
ITGB4	6.57464	7.41906	-0.844422	2.54e-08	3.22e-06
CREBZF	6.39219	6.75814	-0.365953	2.57e-08	3.23e-06
GATAD2B	6.3178	6.63948	-0.321677	2.57e-08	3.23e-06
MIER1	6.60628	7.00629	-0.400011	2.6e-08	3.25e-06
ZNF410	6.49422	6.92806	-0.433842	2.6e-08	3.25e-06
ASB13	6.37934	6.63576	-0.256428	2.67e-08	3.3e-06
FLJ10081	6.49138	6.89772	-0.406341	2.68e-08	3.3e-06
NUDCD3	6.84763	7.27416	-0.426528	2.66e-08	3.3e-06
RNF126	6.50998	6.80567	-0.295686	2.69e-08	3.3e-06
C9orf46	6.93516	7.51934	-0.584173	2.81e-08	3.43e-06
THOP1	6.66182	7.07971	-0.417883	2.84e-08	3.45e-06
PDCL3	6.60134	7.21039	-0.609059	2.92e-08	3.54e-06
KIAA0391	6.74509	7.45568	-0.710588	2.94e-08	3.56e-06
VSTM2L	6.42735	7.40087	-0.973519	2.96e-08	3.57e-06
PIGK	6.42104	6.81102	-0.389979	2.99e-08	3.58e-06
YDJC	6.43643	6.83502	-0.398586	3.11e-08	3.71e-06
CLPX	6.49075	6.83255	-0.341798	3.12e-08	3.72e-06
SMARCAD1	6.48031	6.8048	-0.324491	3.17e-08	3.75e-06
PLOD3	7.30931	8.15944	-0.850135	3.24e-08	3.82e-06
MTIF2	6.54122	7.08657	-0.545353	3.26e-08	3.84e-06
TMTC4	6.46299	6.90359	-0.440598	3.29e-08	3.86e-06
UCHL3	6.58741	7.19365	-0.606233	3.34e-08	3.91e-06
C10orf120	6.69973	6.50962	0.190105	3.42e-08	3.97e-06
CMTM3	6.91195	7.79165	-0.879706	3.42e-08	3.97e-06
NSDHL	6.78642	7.35234	-0.565922	3.49e-08	3.99e-06
PRC1	6.56159	7.23557	-0.673986	3.49e-08	3.99e-06
PTPN23	6.39342	6.60486	-0.211436	3.47e-08	3.99e-06
SLC22A5	6.47182	6.67316	-0.201336	3.46e-08	3.99e-06
ZNF35	6.42735	6.7077	-0.280353	3.51e-08	3.99e-06
JMJD1C	6.75031	7.3989	-0.648591	3.56e-08	4.04e-06
CCDC127	6.43694	6.84887	-0.41193	3.6e-08	4.07e-06
DHX58	6.44749	6.79437	-0.346874	3.7e-08	4.17e-06
GART	6.88155	7.7312	-0.849648	4.03e-08	4.52e-06
TPR	6.81158	7.56475	-0.753174	4.04e-08	4.52e-06
PIAS3	6.4933	6.8718	-0.378491	4.07e-08	4.53e-06
MMD	6.54052	7.27071	-0.730194	4.15e-08	4.61e-06
TOP2B	6.87274	7.60902	-0.736279	4.2e-08	4.65e-06
RFC5	6.5226	7.00068	-0.478075	4.36e-08	4.8e-06
PFKFB4	6.46562	7.05331	-0.587689	4.42e-08	4.86e-06
MKKS	6.73657	7.20341	-0.466835	4.44e-08	4.87e-06
GINS2	6.47617	7.01878	-0.542607	4.5e-08	4.91e-06
USF1	6.74878	7.09692	-0.348138	4.58e-08	4.98e-06
CCNC	6.72852	7.25481	-0.526287	4.65e-08	5e-06
FMNL2	6.50853	6.83156	-0.323028	4.62e-08	5e-06
POLA1	6.41452	6.74288	-0.328367	4.65e-08	5e-06
BECN1	6.6274	7.12737	-0.499966	4.69e-08	5.03e-06
C14orf78	6.84256	7.822	-0.979447	4.8e-08	5.1e-06
LOC254398	6.81601	6.5113	0.304708	4.8e-08	5.1e-06
TMEM132A	6.44701	7.01749	-0.570482	4.8e-08	5.1e-06
COMMD2	6.68392	7.22194	-0.538013	4.84e-08	5.11e-06
TMEM2	6.69072	7.28462	-0.5939	4.86e-08	5.11e-06
TRIM39	6.64947	7.12143	-0.471964	4.86e-08	5.11e-06
MAFF	6.6802	7.10823	-0.428027	4.96e-08	5.2e-06
CCNY	7.05993	7.74918	-0.68925	5.03e-08	5.22e-06
COL18A1	6.6928	7.51765	-0.824849	5.05e-08	5.22e-06
NRIP1	6.61206	7.30216	-0.690092	5.01e-08	5.22e-06
TRMT11	6.35912	6.62123	-0.26211	5.05e-08	5.22e-06
ANXA11	6.54626	7.02399	-0.477735	5.13e-08	5.28e-06
DYNLT3	6.75855	7.47906	-0.720507	5.14e-08	5.28e-06
WDR45L	6.49987	6.8691	-0.369233	5.24e-08	5.36e-06
SLC25A43	6.60159	7.1439	-0.542312	5.29e-08	5.4e-06
JOSD1	6.59534	7.18682	-0.591482	5.47e-08	5.54e-06
LOC730684	6.77984	6.56681	0.213029	5.48e-08	5.54e-06
ZNF232	6.49108	6.79892	-0.307842	5.45e-08	5.54e-06
RCN2	6.87533	7.50674	-0.631413	5.53e-08	5.57e-06
CD58	6.5682	7.1027	-0.534496	5.75e-08	5.76e-06
SERTAD4	6.43535	6.94901	-0.513662	5.76e-08	5.76e-06
PYGL	6.71197	7.45043	-0.738458	5.85e-08	5.84e-06
TCF3	6.43234	6.84477	-0.412431	5.98e-08	5.91e-06
YEATS2	6.55919	6.91516	-0.355963	5.95e-08	5.91e-06
ZFYVE27	6.41177	6.67953	-0.267761	5.97e-08	5.91e-06
DCP2	6.68033	7.26109	-0.580754	6.1e-08	6.01e-06
ACYP1	6.58412	6.97985	-0.395724	6.14e-08	6.03e-06
PCBP4	6.58757	7.13634	-0.548776	6.2e-08	6.05e-06
PLEKHO1	6.70381	7.09869	-0.394882	6.2e-08	6.05e-06
CUL2	6.78289	7.31771	-0.534821	6.44e-08	6.27e-06
FBXL6	6.57187	7.12236	-0.550484	6.6e-08	6.4e-06
LOC440063	6.75365	7.32518	-0.571529	6.64e-08	6.42e-06
ADNP	6.61202	7.1096	-0.497574	6.72e-08	6.44e-06
CECR5	6.95883	7.68212	-0.723286	6.75e-08	6.44e-06
GTF3C1	6.55418	6.89652	-0.342337	6.68e-08	6.44e-06
TCF20	6.5464	7.02411	-0.477709	6.72e-08	6.44e-06
ARSB	6.43528	6.70191	-0.266632	6.87e-08	6.51e-06
LOC728564	7.26024	7.82723	-0.566987	6.88e-08	6.51e-06
TMEM189-UBE2V1	6.42576	6.78913	-0.363374	6.86e-08	6.51e-06
LRRC8A	6.43876	6.76258	-0.323813	6.97e-08	6.58e-06
FUT3	6.62557	7.31449	-0.688925	7.03e-08	6.62e-06
SLC4A1AP	6.37728	6.61905	-0.241776	7.13e-08	6.67e-06
SRBD1	6.59898	6.98714	-0.388167	7.12e-08	6.67e-06
IKBKG	6.71121	7.32374	-0.612529	7.2e-08	6.71e-06
HRAS	6.6596	7.17108	-0.511479	7.27e-08	6.76e-06
EFNA4	6.49854	6.84682	-0.348279	7.35e-08	6.81e-06
CKAP5	6.83613	7.65979	-0.82366	7.43e-08	6.87e-06
IER5L	6.51669	6.84093	-0.324242	7.5e-08	6.91e-06
MORC2	6.40512	6.74367	-0.338556	7.54e-08	6.92e-06
STAM	6.5089	6.7751	-0.266196	7.55e-08	6.92e-06
ZC3HAV1	6.76763	7.33449	-0.566858	7.71e-08	7.02e-06
ZNF408	6.47864	6.79821	-0.319566	7.7e-08	7.02e-06
MCM2	6.42381	6.88862	-0.464805	7.81e-08	7.1e-06
CLIC4	6.64367	7.4548	-0.811135	7.98e-08	7.21e-06
HDGF	6.60585	7.17596	-0.57011	7.99e-08	7.21e-06
ZNF480	6.46829	6.79314	-0.32485	8e-08	7.21e-06
AURKA	6.54923	7.16938	-0.620151	8.08e-08	7.23e-06
PIP5K1C	6.50982	6.89351	-0.383692	8.1e-08	7.23e-06
TMEM165	6.48196	6.91235	-0.430387	8.05e-08	7.23e-06
FKBP3	6.62223	7.30556	-0.68333	8.16e-08	7.26e-06
C14orf80	6.41837	6.71223	-0.293865	8.19e-08	7.27e-06
TFCP2	6.50988	6.83561	-0.325729	8.26e-08	7.31e-06
ZSCAN2	6.50982	6.9007	-0.390886	8.29e-08	7.31e-06
AHCTF1	6.69824	7.19263	-0.494382	8.34e-08	7.34e-06
FBXO31	6.56272	7.14976	-0.587043	8.45e-08	7.42e-06
EXOC1	6.48428	6.75789	-0.273611	8.64e-08	7.56e-06
NUP54	6.79556	7.32842	-0.532864	8.68e-08	7.56e-06
RFWD3	6.48238	6.72615	-0.243772	8.68e-08	7.56e-06
TK1	6.55071	7.24703	-0.69632	8.74e-08	7.58e-06
ACVR1B	6.74231	7.47096	-0.72865	9.02e-08	7.81e-06
TRAF5	6.44742	6.81554	-0.36812	9.07e-08	7.83e-06
RETSAT	6.43634	6.80778	-0.371438	9.1e-08	7.84e-06
C20orf72	6.48519	6.84649	-0.361309	9.24e-08	7.93e-06
CCT5	6.49642	6.89382	-0.397404	9.37e-08	7.98e-06
CHMP2B	6.68423	7.07998	-0.395748	9.35e-08	7.98e-06
LOC100132535	6.62532	7.13355	-0.508231	9.34e-08	7.98e-06
MTO1	6.49288	6.81254	-0.319656	9.47e-08	8.04e-06
CORO1C	6.43772	6.73205	-0.294335	9.7e-08	8.22e-06
POLR2D	6.47697	6.77803	-0.301064	9.81e-08	8.29e-06
C10orf6	6.61731	7.05595	-0.438632	9.87e-08	8.32e-06
CCT6P1	6.74834	7.66539	-0.917042	9.94e-08	8.35e-06
G3BP1	6.53156	6.94233	-0.410769	1e-07	8.39e-06
SETD2	6.58614	6.99023	-0.404095	1e-07	8.39e-06
MKLN1	6.88312	7.57399	-0.690873	1.03e-07	8.57e-06
C8orf41	6.5947	6.99241	-0.397704	1.04e-07	8.68e-06
APEX2	6.61824	7.08316	-0.464915	1.05e-07	8.71e-06
RC3H2	6.33465	6.58312	-0.248468	1.06e-07	8.77e-06
EP400	6.56959	6.8937	-0.32411	1.07e-07	8.84e-06
EPS15	6.52017	6.84198	-0.321817	1.08e-07	8.84e-06
LAMC2	6.50258	7.38167	-0.879092	1.08e-07	8.84e-06
LOC648218	6.63287	6.45223	0.180636	1.08e-07	8.84e-06
RDH13	6.51661	6.85566	-0.339049	1.07e-07	8.84e-06
RG9MTD1	6.53129	6.82758	-0.296291	1.11e-07	9.02e-06
KDELR3	6.84106	7.53008	-0.689029	1.11e-07	9.05e-06
MITD1	6.57718	6.99702	-0.419833	1.13e-07	9.09e-06
OCRL	6.59519	7.14965	-0.554464	1.12e-07	9.09e-06
LOC200030	7.02982	7.5986	-0.56878	1.13e-07	9.1e-06
FAM122B	6.49003	6.85018	-0.36015	1.14e-07	9.12e-06
THOC1	6.43594	6.83991	-0.403973	1.14e-07	9.14e-06
C1orf131	6.6933	7.39298	-0.699676	1.2e-07	9.54e-06
CCDC60	6.84456	6.60829	0.23626	1.2e-07	9.54e-06
CHRAC1	6.33388	6.50384	-0.169965	1.2e-07	9.54e-06
MAGOH	6.63306	7.14354	-0.51048	1.21e-07	9.54e-06
PNO1	6.57886	7.09835	-0.519485	1.2e-07	9.54e-06
RNF20	6.67398	7.19205	-0.518068	1.22e-07	9.63e-06
MKNK1	6.64064	7.02961	-0.388969	1.23e-07	9.68e-06
CASP7	6.44075	6.78013	-0.339384	1.25e-07	9.83e-06
CRY1	6.6163	6.99377	-0.377462	1.33e-07	1.04e-05
TMEM79	6.54901	6.99645	-0.447436	1.33e-07	1.04e-05
ZNF746	6.60061	7.06903	-0.468423	1.33e-07	1.04e-05
ATG16L1	7.02058	7.6275	-0.606918	1.35e-07	1.05e-05
RACGAP1	6.47362	6.8163	-0.342675	1.4e-07	1.08e-05
ARRDC2	6.49924	6.88857	-0.389325	1.44e-07	1.12e-05
UBXN11	6.42178	6.79247	-0.370685	1.44e-07	1.12e-05
SS18L1	6.66628	7.1525	-0.486227	1.49e-07	1.14e-05
FADD	6.62002	7.38997	-0.769951	1.5e-07	1.15e-05
LOC648590	6.8151	6.56566	0.249445	1.49e-07	1.15e-05
MCM4	6.46926	6.83339	-0.364136	1.5e-07	1.15e-05
GLT25D1	7.21727	7.86844	-0.651168	1.55e-07	1.18e-05
RBM45	6.59966	6.95711	-0.357448	1.56e-07	1.18e-05
TOMM40L	6.5426	6.92178	-0.379183	1.56e-07	1.18e-05
C2orf44	6.49586	6.83651	-0.340658	1.58e-07	1.19e-05
ELOVL5	6.59968	7.23557	-0.635891	1.57e-07	1.19e-05
MAP2K4	6.48205	6.77478	-0.292732	1.6e-07	1.21e-05
TUBB4Q	6.5939	7.10653	-0.512625	1.61e-07	1.21e-05
RAB8A	6.82224	7.47255	-0.650312	1.63e-07	1.22e-05
PKNOX1	6.37806	6.68294	-0.304875	1.65e-07	1.23e-05
ZNF33B	6.48292	6.95259	-0.469666	1.64e-07	1.23e-05
PMEPA1	6.8839	7.37461	-0.490707	1.72e-07	1.28e-05
PKD2	6.42264	6.90493	-0.482292	1.74e-07	1.29e-05
TAF1B	6.53767	6.84764	-0.309969	1.74e-07	1.29e-05
ANKRD49	6.51817	6.90018	-0.382004	1.77e-07	1.31e-05
PPP2R5D	6.44143	6.79375	-0.352318	1.78e-07	1.31e-05
RIC8A	6.76084	7.64797	-0.887138	1.83e-07	1.34e-05
LOC653764	6.67852	6.51989	0.158631	1.84e-07	1.35e-05
QRICH1	6.74278	7.29868	-0.5559	1.85e-07	1.35e-05
LOC642469	6.56063	6.86564	-0.305015	1.87e-07	1.37e-05
C14orf169	6.57352	7.05314	-0.479621	1.91e-07	1.39e-05
DDX10	6.65281	7.07633	-0.423525	1.93e-07	1.4e-05
C2orf42	6.56153	6.86519	-0.303659	2e-07	1.45e-05
CDH3	6.56403	7.21268	-0.648655	2.03e-07	1.45e-05
KTN1	6.82791	7.3376	-0.509685	2.01e-07	1.45e-05
PPM1D	6.57852	6.93147	-0.352942	2e-07	1.45e-05
PUSL1	6.46517	6.83358	-0.368414	2.01e-07	1.45e-05
UCHL5	6.57513	7.0461	-0.470965	2.01e-07	1.45e-05
ZNF259	6.5051	6.89649	-0.391386	2.15e-07	1.54e-05
SAMD4B	6.53067	6.899	-0.368326	2.21e-07	1.58e-05
AVEN	6.35729	6.58013	-0.222842	2.29e-07	1.63e-05
MARCHF2	6.65722	7.13532	-0.478101	2.31e-07	1.64e-05
GMIP	6.52549	6.86388	-0.338382	2.31e-07	1.64e-05
OGFR	6.65204	7.11437	-0.46233	2.31e-07	1.64e-05
ZMYND19	6.49914	6.93837	-0.439222	2.34e-07	1.65e-05
NCAPG	6.34379	6.70043	-0.356642	2.37e-07	1.67e-05
PPRC1	6.73371	7.29901	-0.565307	2.37e-07	1.67e-05
C10orf137	6.54419	6.89114	-0.346954	2.43e-07	1.7e-05
CTPS2	6.85385	7.63841	-0.784555	2.42e-07	1.7e-05
GGPS1	6.76354	7.6699	-0.906361	2.47e-07	1.72e-05
CDT1	6.381	6.61027	-0.229271	2.49e-07	1.74e-05
GPS2	6.52493	6.8633	-0.338368	2.5e-07	1.74e-05
FOXJ3	6.78587	7.45666	-0.670792	2.57e-07	1.78e-05
TSC1	6.55216	6.88158	-0.329421	2.57e-07	1.78e-05
AZI1	6.55329	6.98	-0.426714	2.65e-07	1.82e-05
DDAH2	6.66641	7.05627	-0.389864	2.64e-07	1.82e-05
SH3TC2	6.73221	6.50466	0.227541	2.65e-07	1.82e-05
MTERFD1	6.98199	7.49023	-0.508237	2.71e-07	1.86e-05
FAM175B	6.62435	7.08261	-0.458256	2.73e-07	1.87e-05
DOCK1	6.43668	6.69267	-0.255997	2.79e-07	1.9e-05
LOC643817	6.78789	6.52937	0.258519	2.78e-07	1.9e-05
SLC16A9	6.43048	7.29435	-0.863869	2.8e-07	1.9e-05
USPL1	6.44632	6.71029	-0.263975	2.82e-07	1.91e-05
UBE2Z	6.64066	7.32076	-0.680102	2.91e-07	1.97e-05
RPIA	6.73386	7.15699	-0.423126	2.94e-07	1.98e-05
ZNF271	6.41654	6.64642	-0.229887	2.93e-07	1.98e-05
CDC34	6.55341	7.04602	-0.492609	3e-07	2.01e-05
OXER1	6.77204	6.57229	0.199745	2.99e-07	2.01e-05
HEATR6	6.43931	6.78751	-0.348199	3.03e-07	2.03e-05
HMGB1L1	6.61142	6.9293	-0.317874	3.03e-07	2.03e-05
LOC649963	6.91391	6.58706	0.32685	3.09e-07	2.06e-05
LOC728532	6.77718	7.21131	-0.434128	3.09e-07	2.06e-05
ZNF621	6.46712	6.78998	-0.32286	3.13e-07	2.08e-05
C16orf62	6.39269	6.60553	-0.212835	3.18e-07	2.11e-05
CRLF3	6.42503	6.7162	-0.291172	3.25e-07	2.14e-05
FGF12	6.69412	6.47936	0.214764	3.24e-07	2.14e-05
MAK16	6.51695	6.95463	-0.437675	3.24e-07	2.14e-05
APP	6.85011	7.73316	-0.883055	3.28e-07	2.15e-05
PHLDA2	6.50276	6.9551	-0.452348	3.27e-07	2.15e-05
C10orf18	6.71278	6.54115	0.171624	3.36e-07	2.2e-05
CHD1L	6.43187	6.8288	-0.396933	3.4e-07	2.21e-05
SMAD4	6.73326	7.36905	-0.635789	3.4e-07	2.21e-05
ASNSD1	6.68633	7.34394	-0.657613	3.44e-07	2.23e-05
CCNE2	6.32105	6.55601	-0.23496	3.44e-07	2.23e-05
FAM69B	6.54991	7.51985	-0.969946	3.44e-07	2.23e-05
KIAA1600	7.0204	7.47376	-0.453356	3.52e-07	2.26e-05
SAMD9	6.45149	6.95639	-0.504902	3.51e-07	2.26e-05
TAF7	6.42638	6.80729	-0.380908	3.49e-07	2.26e-05
ANKFY1	6.55676	7.1045	-0.547731	3.56e-07	2.29e-05
CCDC76	6.44061	6.73142	-0.29081	3.57e-07	2.29e-05
TMEM77	6.44687	6.82091	-0.374043	3.61e-07	2.31e-05
SLC39A10	6.47859	6.83745	-0.358863	3.65e-07	2.33e-05
LOC650148	6.65255	6.4723	0.180252	3.73e-07	2.38e-05
TUBG2	6.5435	6.8627	-0.3192	3.76e-07	2.39e-05
RBM17	6.74796	7.22781	-0.479844	3.78e-07	2.4e-05
ING1	6.44556	6.64817	-0.202601	3.94e-07	2.49e-05
PYGO2	6.47957	6.8282	-0.348626	3.94e-07	2.49e-05
DUT	6.58321	6.9282	-0.344996	4.01e-07	2.53e-05
CIR1	6.4659	6.77662	-0.310722	4.04e-07	2.54e-05
MYST3	6.7447	7.46242	-0.717727	4.06e-07	2.55e-05
ACIN1	6.76737	7.27424	-0.506866	4.11e-07	2.57e-05
MVK	6.37688	6.56651	-0.189631	4.1e-07	2.57e-05
SPP1	6.96116	8.17012	-1.20896	4.09e-07	2.57e-05
KIF21A	6.53695	7.10878	-0.571833	4.24e-07	2.64e-05
TOR3A	6.64714	7.18337	-0.536223	4.23e-07	2.64e-05
USP9X	6.89933	7.46025	-0.560918	4.28e-07	2.66e-05
ABHD3	6.34824	6.61444	-0.266197	4.3e-07	2.67e-05
SAFB	6.69027	7.16004	-0.469768	4.42e-07	2.73e-05
MRPS35	6.39349	6.88602	-0.492534	4.43e-07	2.74e-05
RCE1	6.71517	7.23898	-0.523812	4.49e-07	2.77e-05
MAPKAPK5	6.69173	7.2358	-0.544066	4.52e-07	2.78e-05
CLP1	6.66659	6.94908	-0.282495	4.54e-07	2.79e-05
CNOT3	6.41815	6.68657	-0.268415	4.61e-07	2.82e-05
C1orf71	6.71241	7.36219	-0.649788	4.67e-07	2.85e-05
Septin 11	6.59418	7.14677	-0.552596	4.68e-07	2.86e-05
TBC1D9	6.52134	6.90583	-0.384492	4.71e-07	2.86e-05
TMEM170A	6.38033	6.6523	-0.271971	4.71e-07	2.86e-05
FAM168B	6.46796	6.72093	-0.252967	4.77e-07	2.89e-05
DGKQ	6.66796	7.15918	-0.491227	4.83e-07	2.92e-05
MED25	6.54703	6.92473	-0.377708	4.84e-07	2.92e-05
MYO9A	6.5487	6.84793	-0.299228	4.94e-07	2.98e-05
ZCCHC14	6.58127	6.98734	-0.40607	4.96e-07	2.98e-05
RDH10	6.73903	7.59157	-0.852538	5e-07	3e-05
LOC100134601	6.79454	6.53487	0.259663	5.06e-07	3.03e-05
ENO2	6.59767	7.37399	-0.776319	5.12e-07	3.06e-05
GNG5	6.74756	7.37167	-0.624103	5.14e-07	3.07e-05
ZNF146	6.85994	7.61816	-0.758226	5.16e-07	3.08e-05
ZZEF1	6.46182	6.68821	-0.226388	5.17e-07	3.08e-05
ZNF193	6.44655	6.68448	-0.237924	5.19e-07	3.09e-05
BID	6.52542	6.83502	-0.309601	5.29e-07	3.14e-05
NIP7	6.74836	7.44511	-0.696745	5.33e-07	3.15e-05
ANLN	6.36361	6.62961	-0.265998	5.35e-07	3.16e-05
APPL1	6.50972	6.92626	-0.416544	5.36e-07	3.16e-05
PRR7	6.43211	6.70515	-0.273037	5.36e-07	3.16e-05
TMEM60	6.88878	7.55996	-0.671182	5.44e-07	3.19e-05
UTP6	6.87555	7.55195	-0.676395	5.46e-07	3.2e-05
PELI1	6.43481	6.81391	-0.379107	5.53e-07	3.23e-05
UBFD1	6.42357	6.75838	-0.334809	5.56e-07	3.25e-05
ZCCHC17	6.71877	7.33168	-0.612915	5.6e-07	3.26e-05
C20orf177	6.51714	6.829	-0.311858	5.67e-07	3.29e-05
RAB5A	6.57284	7.11861	-0.545771	5.65e-07	3.29e-05
FTSJD1	6.41516	6.68496	-0.269802	5.74e-07	3.33e-05
WDR60	6.62529	7.09797	-0.47268	5.78e-07	3.34e-05
NCAPD2	6.41931	6.67586	-0.256551	5.85e-07	3.38e-05
RAB3GAP2	7.2328	7.70848	-0.475672	5.88e-07	3.39e-05
C20orf117	6.46055	6.69974	-0.239189	5.93e-07	3.41e-05
ACTR5	6.40231	6.62545	-0.223144	6.01e-07	3.42e-05
DRG1	6.79145	7.40997	-0.618516	6e-07	3.42e-05
GMEB2	6.65751	7.18751	-0.530003	6.02e-07	3.42e-05
LOC100131658	6.77959	6.55469	0.224901	5.97e-07	3.42e-05
PHF13	6.98636	7.55025	-0.563891	5.94e-07	3.42e-05
PLEKHA9	6.43659	6.66202	-0.225432	5.96e-07	3.42e-05
RRP15	6.73018	7.29373	-0.563547	6.01e-07	3.42e-05
FLNB	6.94812	8.00751	-1.05938	6.18e-07	3.51e-05
RNF34	6.83843	7.70284	-0.864414	6.19e-07	3.51e-05
AKIRIN1	6.70861	7.25098	-0.542367	6.26e-07	3.54e-05
NT5C3	6.73049	7.66653	-0.936044	6.27e-07	3.54e-05
EIF2B2	6.58441	7.19979	-0.615382	6.41e-07	3.61e-05
CDK5RAP1	6.61262	7.28588	-0.673257	6.6e-07	3.71e-05
LOC388796	6.7814	7.32957	-0.548168	6.66e-07	3.74e-05
CHCHD4	6.84268	7.41374	-0.571057	6.71e-07	3.75e-05
PCTK3	6.564	6.91962	-0.355626	6.72e-07	3.75e-05
PXDN	6.38534	6.95156	-0.566222	6.7e-07	3.75e-05
GTF2F1	6.65236	7.15027	-0.497906	6.81e-07	3.79e-05
BAG3	6.80267	7.65291	-0.850242	6.9e-07	3.84e-05
GOSR2	6.50011	6.70597	-0.20586	6.97e-07	3.87e-05
KCNMB2	6.46038	6.73463	-0.274247	7e-07	3.88e-05
PNN	6.58855	7.01587	-0.42732	7.01e-07	3.88e-05
ARHGEF5	6.51552	6.85054	-0.335019	7.1e-07	3.92e-05
SNAPIN	6.65121	7.28262	-0.631406	7.18e-07	3.96e-05
ZNF275	6.47809	6.77464	-0.296547	7.22e-07	3.97e-05
CEP55	6.41722	6.82809	-0.410876	7.28e-07	4e-05
LOC100127983	6.60943	6.45176	0.157665	7.32e-07	4.01e-05
ORAOV1	6.42686	6.71114	-0.284287	7.32e-07	4.01e-05
PPP2R5B	6.43582	6.77295	-0.337131	7.37e-07	4.03e-05
NME7	6.51577	6.84131	-0.325548	7.46e-07	4.07e-05
RASSF1	6.51608	6.90385	-0.387772	7.49e-07	4.08e-05
UBE4B	6.60686	6.94129	-0.334429	7.59e-07	4.11e-05
UBXN6	6.78962	7.32158	-0.531964	7.58e-07	4.11e-05
XPO5	6.45708	6.78122	-0.324142	7.59e-07	4.11e-05
GLRX3	6.64475	7.17704	-0.532284	7.65e-07	4.14e-05
SFRS12	6.65987	7.11478	-0.454916	7.7e-07	4.15e-05
ZNF217	6.47804	6.85421	-0.376167	7.69e-07	4.15e-05
GADD45GIP1	6.37177	6.55199	-0.180226	7.89e-07	4.24e-05
LEPROTL1	6.76579	7.36149	-0.595694	7.88e-07	4.24e-05
TREM1	6.48562	7.21534	-0.729724	7.92e-07	4.24e-05
CWF19L2	6.46222	6.7428	-0.28058	8.03e-07	4.29e-05
DENND5A	6.91234	7.43818	-0.525836	8.03e-07	4.29e-05
SURF6	6.86508	7.58942	-0.724336	8.09e-07	4.32e-05
PFKP	6.79606	8.12766	-1.3316	8.14e-07	4.33e-05
RUFY4	6.74046	6.48643	0.25403	8.15e-07	4.33e-05
CELSR3	6.37172	6.79417	-0.422448	8.17e-07	4.34e-05
ARV1	6.77343	7.34066	-0.567229	8.26e-07	4.38e-05
ZNF462	6.51781	6.82174	-0.303935	8.27e-07	4.38e-05
DNAJB1	6.74587	7.29429	-0.548417	8.38e-07	4.42e-05
PIM1	6.45078	6.81174	-0.360959	8.39e-07	4.42e-05
ITGAV	6.74111	7.36817	-0.627066	8.46e-07	4.45e-05
SMNDC1	6.73465	7.29412	-0.55947	8.47e-07	4.45e-05
PIGC	6.86951	7.40151	-0.531993	8.6e-07	4.51e-05
SNAPC2	6.70633	7.16619	-0.459856	8.61e-07	4.51e-05
ARFGAP1	6.81212	7.34042	-0.528294	8.7e-07	4.54e-05
TDG	7.11049	7.58485	-0.474354	8.69e-07	4.54e-05
CYTH1	6.61289	7.04643	-0.433541	8.73e-07	4.55e-05
LOC728897	6.59555	6.45861	0.136943	8.78e-07	4.57e-05
FAM36A	6.67729	7.06276	-0.385469	8.83e-07	4.58e-05
XRCC5	6.76544	7.11914	-0.353698	8.97e-07	4.65e-05
KEAP1	6.53999	6.94473	-0.404737	9.01e-07	4.67e-05
SDCCAG3	6.71528	7.2366	-0.521326	9.06e-07	4.68e-05
TSEN54	6.60576	6.92396	-0.318202	9.14e-07	4.71e-05
TBC1D15	6.70103	7.19833	-0.497298	9.18e-07	4.73e-05
SLC44A3	6.46909	6.78531	-0.316218	9.21e-07	4.74e-05
ZNF532	6.52081	6.92205	-0.401236	9.28e-07	4.76e-05
GNPAT	6.72026	7.48812	-0.767859	9.46e-07	4.85e-05
CEP135	6.39244	6.61161	-0.219174	9.5e-07	4.86e-05
PPFIA1	6.99509	7.82699	-0.831899	9.61e-07	4.91e-05
DPM1	7.06067	7.4952	-0.434526	9.8e-07	4.99e-05
STAMBPL1	6.48461	6.92753	-0.442922	9.8e-07	4.99e-05
DEK	7.2548	7.91964	-0.664841	9.9e-07	5.02e-05
JOSD2	6.72448	7.10125	-0.376765	9.9e-07	5.02e-05
NUP210	6.4301	6.75476	-0.324661	9.92e-07	5.02e-05
PDLIM7	6.38891	6.71686	-0.327952	9.87e-07	5.02e-05
PSMC6	7.22417	7.78325	-0.559085	9.94e-07	5.02e-05
ADIPOR2	6.60262	7.0622	-0.459584	1e-06	5.05e-05
RRS1	6.39065	6.73299	-0.34234	1e-06	5.05e-05
SP3	6.76462	7.30688	-0.542262	1e-06	5.05e-05
KIAA1539	6.53569	6.97584	-0.440149	1.02e-06	5.12e-05
COX19	6.58075	6.85992	-0.27917	1.04e-06	5.23e-05
GGCT	6.91212	7.69328	-0.781164	1.06e-06	5.28e-05
KIAA1618	6.48111	7.00146	-0.520349	1.06e-06	5.28e-05
RPS6KA3	6.53241	7.008	-0.475584	1.06e-06	5.31e-05
FBXL18	6.64044	6.99228	-0.351845	1.08e-06	5.36e-05
TUBB2A	6.87526	7.60868	-0.733426	1.08e-06	5.36e-05
YTHDF1	7.3813	8.00679	-0.625485	1.08e-06	5.37e-05
KPNA6	6.86434	7.5025	-0.638159	1.12e-06	5.52e-05
MRPL48	6.53116	6.82736	-0.296192	1.11e-06	5.52e-05
TMEM127	6.41792	6.66899	-0.251062	1.12e-06	5.52e-05
CNOT2	6.88532	7.37726	-0.491938	1.13e-06	5.55e-05
RNF170	6.4174	6.70991	-0.292505	1.17e-06	5.74e-05
TWISTNB	6.38452	6.58934	-0.20482	1.17e-06	5.75e-05
PTPRE	6.91373	7.62067	-0.706936	1.17e-06	5.76e-05
CDCA7L	6.43099	6.58695	-0.155958	1.18e-06	5.79e-05
PRDX2	6.8355	7.2873	-0.451797	1.2e-06	5.86e-05
LOC100132203	6.55804	6.43602	0.122015	1.22e-06	5.94e-05
ADCK5	6.52662	6.90491	-0.378289	1.22e-06	5.97e-05
THAP10	6.425	6.68726	-0.262257	1.24e-06	6.02e-05
MIR578	6.6632	6.4822	0.180998	1.24e-06	6.05e-05
TTF2	6.45772	6.85625	-0.398533	1.25e-06	6.09e-05
EIF5B	6.46854	6.74728	-0.27874	1.27e-06	6.13e-05
SLC38A9	6.47498	6.73409	-0.259111	1.27e-06	6.13e-05
VPS8	6.52144	6.7319	-0.210458	1.26e-06	6.13e-05
FNTA	6.67631	7.46158	-0.785267	1.34e-06	6.46e-05
PREP	6.46424	6.85776	-0.39352	1.34e-06	6.46e-05
STIL	6.5018	6.78877	-0.28697	1.35e-06	6.52e-05
C14orf138	6.45121	6.73128	-0.280069	1.36e-06	6.54e-05
SNX33	6.54869	6.85194	-0.303248	1.38e-06	6.61e-05
BCAT1	6.45407	7.1481	-0.694031	1.39e-06	6.67e-05
FZD6	6.5176	6.91837	-0.400767	1.4e-06	6.67e-05
HINFP	6.52578	6.77393	-0.248156	1.4e-06	6.67e-05
KIAA0195	6.50562	6.79942	-0.293799	1.4e-06	6.67e-05
PDE6D	6.56619	6.95294	-0.386744	1.41e-06	6.72e-05
RSBN1	6.55274	6.96923	-0.416488	1.43e-06	6.82e-05
PPPDE1	6.91558	7.46948	-0.553901	1.44e-06	6.85e-05
HADH2	6.551	6.92901	-0.378007	1.45e-06	6.86e-05
AP3B1	7.02536	7.85724	-0.831882	1.48e-06	7.01e-05
MTFR1	6.59693	7.23766	-0.640734	1.49e-06	7.04e-05
AP3M2	6.62991	7.02525	-0.395341	1.5e-06	7.08e-05
RASA1	7.07268	7.92234	-0.849656	1.51e-06	7.13e-05
RPUSD3	6.60766	7.15871	-0.551048	1.52e-06	7.13e-05
TTC27	6.6704	7.21195	-0.541555	1.52e-06	7.13e-05
NIPSNAP1	6.59979	7.03859	-0.438801	1.54e-06	7.21e-05
FASTKD1	6.40406	6.63391	-0.229857	1.57e-06	7.32e-05
HS1BP3	6.64153	6.98404	-0.342509	1.56e-06	7.32e-05
SMYD4	6.47304	6.79641	-0.323367	1.57e-06	7.32e-05
SRPX2	6.37854	6.99364	-0.615094	1.57e-06	7.32e-05
MAPKAPK2	7.05272	7.55605	-0.503329	1.58e-06	7.35e-05
LRSAM1	6.61393	6.99341	-0.379482	1.59e-06	7.4e-05
MAP2K1	6.73238	7.54301	-0.810628	1.59e-06	7.4e-05
LOC644563	6.88703	7.43707	-0.55004	1.6e-06	7.42e-05
CCDC58	6.46313	6.80699	-0.343858	1.61e-06	7.44e-05
DOM3Z	6.43396	6.6646	-0.230639	1.61e-06	7.44e-05
DUSP18	6.42591	6.66617	-0.240259	1.62e-06	7.44e-05
HLTF	6.70017	7.15445	-0.454284	1.62e-06	7.44e-05
PICALM	7.03986	7.75041	-0.71055	1.62e-06	7.44e-05
SHC1	8.49111	9.19962	-0.708507	1.61e-06	7.44e-05
CUTC	6.50375	6.95188	-0.448131	1.63e-06	7.5e-05
LIMA1	6.59819	7.08788	-0.489694	1.64e-06	7.5e-05
OSBPL10	6.59835	7.02408	-0.425731	1.66e-06	7.6e-05
TWSG1	6.92424	7.44554	-0.521299	1.71e-06	7.8e-05
WNT5B	6.36079	6.6516	-0.290813	1.72e-06	7.85e-05
USP16	7.01762	7.48543	-0.467809	1.73e-06	7.87e-05
CLCF1	6.5291	6.97794	-0.448835	1.73e-06	7.88e-05
LOC441548	6.58109	6.45496	0.126133	1.74e-06	7.9e-05
RFX1	6.54067	6.88915	-0.348475	1.74e-06	7.9e-05
ACTG1	11.5579	12.2383	-0.680371	1.75e-06	7.92e-05
METTL5	6.67489	7.57104	-0.89615	1.79e-06	8.09e-05
CCDC132	6.42046	6.66369	-0.243228	1.82e-06	8.23e-05
AADACL1	6.74641	7.38806	-0.641651	1.83e-06	8.24e-05
ERLIN2	6.58793	6.92423	-0.336295	1.83e-06	8.24e-05
TLE1	6.46104	6.85592	-0.394883	1.83e-06	8.24e-05
RAB9A	6.95259	7.82119	-0.868594	1.85e-06	8.31e-05
RNF41	6.46535	6.69429	-0.228936	1.86e-06	8.32e-05
C2orf49	6.45646	6.69529	-0.23883	1.88e-06	8.41e-05
SH2D3A	6.52732	6.79705	-0.269733	1.88e-06	8.41e-05
TTC14	6.38717	6.60363	-0.21646	1.88e-06	8.41e-05
DIRC2	6.76598	7.42617	-0.660187	1.9e-06	8.45e-05
SDHAF1	6.85881	7.46572	-0.606908	1.92e-06	8.54e-05
ZW10	6.67512	7.33717	-0.662046	1.96e-06	8.71e-05
KIAA0664	6.52347	6.92801	-0.404538	1.97e-06	8.74e-05
TIMM44	6.4268	6.64631	-0.219513	1.97e-06	8.74e-05
LOC407835	6.69845	7.30525	-0.606801	2.01e-06	8.89e-05
LOC645662	6.76755	6.55049	0.217065	2.01e-06	8.89e-05
LUZP5	6.54314	6.41794	0.1252	2.03e-06	8.95e-05
DUSP14	6.608	7.12557	-0.517577	2.04e-06	8.98e-05
KLHL5	6.84723	7.7401	-0.892876	2.05e-06	9e-05
AGFG1	6.62761	6.83239	-0.204784	2.05e-06	9.02e-05
GON4L	6.78299	7.19148	-0.408489	2.06e-06	9.03e-05
SH3TC1	6.40559	6.66182	-0.256236	2.07e-06	9.06e-05
PAQR3	6.44186	6.71205	-0.27019	2.1e-06	9.19e-05
CCNG2	6.45561	6.71543	-0.259827	2.13e-06	9.28e-05
SLC37A3	6.79729	7.13258	-0.335286	2.13e-06	9.28e-05
PLAU	6.83756	7.54351	-0.705948	2.14e-06	9.31e-05
BPNT1	6.37881	6.63511	-0.2563	2.17e-06	9.42e-05
ZFP90	6.61631	7.00661	-0.390306	2.17e-06	9.42e-05
HNRNPL	6.56993	6.96158	-0.39165	2.17e-06	9.43e-05
RASGRP1	6.4183	6.66875	-0.250454	2.18e-06	9.43e-05
TRIB3	6.73467	7.35921	-0.624543	2.18e-06	9.43e-05
HSD17B10	6.61917	7.0294	-0.410235	2.24e-06	9.68e-05
NADSYN1	6.8585	7.30557	-0.447073	2.24e-06	9.68e-05
PAFAH2	6.58257	7.03365	-0.451077	2.25e-06	9.69e-05
RPUSD2	6.63333	7.08427	-0.450948	2.25e-06	9.69e-05
BIK	6.31944	6.63488	-0.315445	2.26e-06	9.72e-05
PSME3	6.70837	7.21171	-0.503342	2.27e-06	9.73e-05
SLC20A1	6.73802	7.60601	-0.867989	2.27e-06	9.73e-05
TMEM199	6.65251	6.86531	-0.212803	2.27e-06	9.73e-05
UBE2D2	6.58788	6.95918	-0.371307	2.3e-06	9.83e-05
ACBD6	6.61714	6.99871	-0.381568	2.32e-06	9.89e-05
GDI1	6.89868	7.40797	-0.509293	2.32e-06	9.89e-05
BCOR	6.55294	7.05097	-0.498026	2.33e-06	9.92e-05
C1orf149	6.39523	6.64086	-0.245637	2.34e-06	9.92e-05
SNRPA	6.56755	6.94854	-0.38099	2.33e-06	9.92e-05
GNA11	6.67075	7.14758	-0.476828	2.34e-06	9.94e-05
PAG1	6.53487	6.95962	-0.424743	2.37e-06	0.00010052
RIOK1	6.57254	6.96402	-0.391481	2.39e-06	0.000101037
ATXN3	6.45322	6.68215	-0.228932	2.39e-06	0.000101046
FEN1	7.09485	7.71134	-0.616484	2.4e-06	0.000101046
POLR3E	6.76241	7.12204	-0.359631	2.43e-06	0.000102346
SNTB1	6.65614	7.18969	-0.533544	2.43e-06	0.000102346
LOC644587	6.6315	6.44622	0.185275	2.45e-06	0.000102847
STX2	6.4371	6.75607	-0.318968	2.45e-06	0.000102847
GARNL4	6.50145	6.81256	-0.311111	2.47e-06	0.000103437
LOC728341	6.56109	6.4439	0.117186	2.49e-06	0.000104287
LOC647654	6.58377	6.42285	0.160922	2.5e-06	0.000104571
MON1B	6.39479	6.58813	-0.193339	2.51e-06	0.000104868
SAPS3	6.82476	7.45124	-0.626479	2.55e-06	0.000106159
IL32	6.60775	7.26099	-0.653231	2.56e-06	0.000106392
CDK2	6.48959	6.84669	-0.357097	2.57e-06	0.000106813
NFXL1	6.58079	6.95193	-0.371142	2.58e-06	0.000107051
CIAPIN1	6.61436	6.9141	-0.29974	2.6e-06	0.000107959
CHD7	6.48234	6.85885	-0.376517	2.62e-06	0.000108481
LOC440297	6.6779	6.48158	0.196322	2.65e-06	0.000109738
LOC400657	6.39045	6.65167	-0.261219	2.66e-06	0.000109841
ZC3H11B	7.12812	7.7983	-0.670176	2.66e-06	0.000109841
SPG11	6.89176	7.50733	-0.615575	2.67e-06	0.000109875
RB1CC1	6.84789	7.47022	-0.622338	2.68e-06	0.000110275
TIMM22	6.61165	7.13373	-0.522081	2.69e-06	0.000110536
ARHGAP10	6.46007	6.70439	-0.244314	2.7e-06	0.000110667
PWP1	6.7665	7.37599	-0.609487	2.7e-06	0.000110713
MRPL9	6.55503	6.85894	-0.303914	2.71e-06	0.000110781
WDR55	6.42793	6.82985	-0.401912	2.71e-06	0.000110784
NHLRC3	6.58241	6.91048	-0.328066	2.75e-06	0.000112376
API5	6.78456	7.46831	-0.683751	2.77e-06	0.000112745
KIAA1715	6.4687	6.78032	-0.311616	2.78e-06	0.000112745
LOC440348	6.60182	7.02814	-0.426327	2.77e-06	0.000112745
MGC3196	6.54734	6.97528	-0.427944	2.78e-06	0.000112745
C12orf65	6.62615	7.03022	-0.404068	2.78e-06	0.000112864
C1orf31	6.41855	6.61907	-0.200523	2.79e-06	0.000112864
LOC651986	6.66144	6.48436	0.177076	2.83e-06	0.000114642
CXorf12	6.66897	6.9737	-0.304728	2.85e-06	0.000114928
DPPA3	6.6762	6.52499	0.151212	2.85e-06	0.000114928
GMNN	6.48276	6.89437	-0.411607	2.85e-06	0.000114928
ZFYVE26	6.52157	6.75616	-0.234585	2.86e-06	0.000114934
LOC653711	6.81009	6.59091	0.219186	2.86e-06	0.00011497
U2AF2	6.98478	7.80128	-0.816503	2.86e-06	0.00011497
C2orf64	6.74366	7.44784	-0.704183	2.87e-06	0.000115017
NUP155	6.53573	7.09799	-0.562264	2.87e-06	0.000115017
YIPF5	6.65433	7.02114	-0.366815	2.93e-06	0.000116947
SLC35B3	6.50951	6.95782	-0.448306	2.95e-06	0.000117633
FNBP1	6.68025	7.13857	-0.458327	2.99e-06	0.000119109
ADCK4	6.68222	7.12699	-0.444775	3.02e-06	0.000120101
LOC155060	6.69151	6.55483	0.136671	3.02e-06	0.000120101
SNX21	6.4709	6.93069	-0.459782	3.02e-06	0.000120101
LOC387683	6.86189	6.5599	0.301989	3.03e-06	0.000120402
FAM22F	6.65256	6.52363	0.128926	3.05e-06	0.000120784
OBFC2B	6.6353	7.26319	-0.627894	3.05e-06	0.000120784
BET1	6.42628	6.8194	-0.39312	3.1e-06	0.000122355
PAK1IP1	6.80139	7.18263	-0.381246	3.12e-06	0.000123295
C1orf41	6.48207	6.9336	-0.451527	3.13e-06	0.000123319
SMARCC1	7.04243	7.6894	-0.646971	3.16e-06	0.000124391
VTA1	6.39025	6.60233	-0.212083	3.17e-06	0.000124613
SLC9A6	6.42757	6.73247	-0.304896	3.18e-06	0.000125014
C14orf102	6.78072	7.22474	-0.44402	3.22e-06	0.000126358
ZNF828	6.61451	7.14811	-0.533599	3.26e-06	0.000127767
BAT2D1	6.66683	7.09297	-0.426135	3.28e-06	0.000128215
SLC25A1	6.57865	7.21765	-0.639005	3.28e-06	0.000128215
C10orf104	6.56121	6.97034	-0.409134	3.29e-06	0.000128228
XPNPEP1	7.1456	7.80985	-0.664249	3.28e-06	0.000128228
C9orf114	6.78596	7.21352	-0.427563	3.31e-06	0.000128631
RAB43	6.501	6.79664	-0.295637	3.31e-06	0.000128631
ZNF33A	6.45381	6.83317	-0.379357	3.33e-06	0.000129509
MRPL4	6.46413	6.71419	-0.250052	3.34e-06	0.000129609
PARP14	6.64282	7.16246	-0.519643	3.35e-06	0.000129733
HJURP	6.41133	6.61477	-0.203442	3.38e-06	0.000130316
HOMER3	6.56816	6.80902	-0.240856	3.38e-06	0.000130316
RBM4B	6.52781	6.73673	-0.208925	3.38e-06	0.000130316
TRMT1	6.61016	7.04812	-0.437954	3.38e-06	0.000130316
TSC22D2	6.54592	7.06146	-0.515537	3.38e-06	0.000130316
C9orf123	6.52267	6.77867	-0.255999	3.4e-06	0.000130593
ISG20L1	6.81768	7.2021	-0.384418	3.49e-06	0.000134087
SENP7	6.53909	6.81071	-0.271621	3.51e-06	0.000134585
PLIN2	7.01452	7.7952	-0.78068	3.52e-06	0.000134732
NUDT5	6.78993	7.46129	-0.671351	3.54e-06	0.000135306
ZC3H12A	6.41795	6.75377	-0.33582	3.54e-06	0.000135306
NRAP	6.91191	6.61147	0.30044	3.55e-06	0.000135591
COPS4	6.76153	7.16375	-0.402223	3.56e-06	0.000135783
PLAA	6.67167	6.92134	-0.24967	3.59e-06	0.000136759
HEATR1	6.62724	7.18932	-0.562076	3.61e-06	0.000137425
MKL2	6.56989	6.97874	-0.408848	3.62e-06	0.000137744
C20orf108	6.91495	7.62455	-0.709599	3.68e-06	0.000139783
FBXL11	6.74179	7.27376	-0.531965	3.71e-06	0.000140289
LOC646882	6.78181	6.56969	0.212117	3.7e-06	0.000140289
THOC6	6.48823	6.84193	-0.353699	3.71e-06	0.000140289
ZNF614	6.48354	6.78209	-0.298557	3.71e-06	0.000140289
C7orf42	6.54791	7.08278	-0.534869	3.73e-06	0.000140572
FANCD2	6.4367	6.75075	-0.314044	3.73e-06	0.000140572
MAP3K7	6.69894	7.25581	-0.556878	3.74e-06	0.000140572
INF2	6.65413	7.18444	-0.53031	3.77e-06	0.00014146
MTRF1L	6.76741	7.28529	-0.517879	3.77e-06	0.00014146
RBM4	6.49609	6.82034	-0.324256	3.77e-06	0.000141511
CCNB3	6.69367	6.50097	0.192692	3.8e-06	0.00014231
ZNF513	6.56971	6.90325	-0.333541	3.84e-06	0.000143778
U2AF1	6.65854	7.18053	-0.521985	3.86e-06	0.000144342
ARSF	6.38753	6.29482	0.0927117	3.88e-06	0.000144881
LOC100130154	6.80451	7.33661	-0.532093	3.89e-06	0.000144881
NXT1	7.04804	7.76516	-0.717126	3.94e-06	0.000146592
SEC22C	6.74508	7.1937	-0.448622	3.98e-06	0.000147925
LOC653199	7.08302	6.78193	0.301093	4.07e-06	0.000151043
GRHL3	6.75756	6.51993	0.237637	4.12e-06	0.000152647
PPP2R3C	6.66512	7.18076	-0.515634	4.12e-06	0.000152647
METRNL	6.86371	7.29713	-0.433425	4.13e-06	0.000153029
LASS5	6.52977	6.89722	-0.367445	4.19e-06	0.00015444
LOC100144603	6.65326	6.55493	0.0983348	4.18e-06	0.00015444
LOC642969	7.01792	6.60239	0.415531	4.19e-06	0.00015444
OR2S2	6.81591	6.56251	0.253403	4.19e-06	0.000154457
DARS2	6.52698	7.00787	-0.480885	4.23e-06	0.000155472
SYMPK	6.49542	6.77827	-0.282856	4.23e-06	0.000155493
FTSJ1	6.67513	7.14896	-0.473826	4.26e-06	0.000156343
PDCD2	6.63743	7.16485	-0.527417	4.33e-06	0.000158708
RALA	8.14605	8.64017	-0.49412	4.34e-06	0.000158708
ZNF706	6.70017	7.25231	-0.552138	4.34e-06	0.000158708
ATP6V1E2	6.41183	6.62671	-0.214877	4.36e-06	0.000159174
SLC45A3	6.48746	6.86424	-0.376782	4.36e-06	0.000159174
VPS11	6.4873	6.70496	-0.217664	4.44e-06	0.000161874
DAZAP1	6.62906	6.89659	-0.267528	4.46e-06	0.000162346
INTS2	6.45227	6.68544	-0.233174	4.48e-06	0.000162533
KLF11	6.75133	7.4512	-0.699865	4.48e-06	0.000162533
LOC648823	6.88527	6.5703	0.31497	4.48e-06	0.000162533
TM9SF4	7.06906	7.66243	-0.593376	4.48e-06	0.000162533
DNASE1L1	6.46717	6.82058	-0.353413	4.51e-06	0.00016309
LOC653888	6.9115	7.44074	-0.529235	4.52e-06	0.00016309
PSMB9	6.45488	6.8593	-0.404419	4.51e-06	0.00016309
RUNDC1	6.90567	7.20415	-0.298477	4.57e-06	0.000164839
CLPP	6.9392	7.33741	-0.398212	4.59e-06	0.000165261
NRBP2	6.90531	7.50983	-0.604524	4.6e-06	0.000165542
PHF21A	6.66896	7.14957	-0.480617	4.61e-06	0.0001658
VAMP2	6.65683	7.13525	-0.478415	4.63e-06	0.000166404
F12	6.71942	7.12055	-0.401131	4.64e-06	0.00016646
BAZ1B	6.51461	6.89349	-0.378887	4.69e-06	0.000168084
MGAT4B	6.5588	7.00083	-0.44203	4.7e-06	0.00016813
C7orf68	6.52449	7.23514	-0.710649	4.71e-06	0.000168511
KLHL20	6.38371	6.54417	-0.160465	4.74e-06	0.000169095
CTBP2	6.72372	6.99678	-0.273059	4.76e-06	0.00016979
SMC6	6.33526	6.55354	-0.218272	4.77e-06	0.00016979
C22orf28	6.85801	7.49054	-0.632524	4.77e-06	0.000169791
CCNB2	6.5167	6.94014	-0.423437	4.82e-06	0.000171242
MIR543	6.69577	6.48057	0.215199	4.84e-06	0.000171505
SLC29A2	6.53111	6.94077	-0.409656	4.83e-06	0.000171505
DIP2B	6.92964	7.61222	-0.682576	4.86e-06	0.00017208
HSPH1	7.25785	8.28336	-1.02552	4.87e-06	0.00017208
SEC22B	6.89032	7.50055	-0.610237	4.87e-06	0.00017208
BCAR3	6.41806	6.76436	-0.346295	4.96e-06	0.000174882
CBY1	6.89112	7.60882	-0.7177	4.96e-06	0.000174882
NEURL4	6.46469	6.66384	-0.199152	4.96e-06	0.000174882
PQBP1	6.62343	7.10728	-0.483844	4.99e-06	0.00017561
TOP1P2	6.40889	6.66956	-0.260676	5e-06	0.00017561
DYRK1A	6.72175	7.0222	-0.300455	5.06e-06	0.000177756
LOC100134742	6.5925	6.41694	0.175555	5.07e-06	0.000177756
ARMC5	6.41525	6.54959	-0.134343	5.08e-06	0.000177796
C9orf89	6.46358	6.86424	-0.400663	5.09e-06	0.000177796
CASZ1	6.64967	7.03744	-0.387768	5.08e-06	0.000177796
ANKMY2	6.52256	6.85769	-0.335132	5.1e-06	0.000178241
DLST	6.66541	7.18346	-0.518049	5.11e-06	0.000178321
LOC100132992	7.15151	7.87905	-0.727532	5.12e-06	0.000178321
KIAA0649	6.39008	6.55429	-0.164212	5.15e-06	0.000179256
RIC8B	6.62749	6.95872	-0.331228	5.19e-06	0.000180393
LARP7	6.74429	7.09697	-0.352683	5.24e-06	0.000182076
DR1	6.42325	6.71239	-0.289142	5.25e-06	0.000182092
SLC37A1	6.51092	6.75512	-0.244198	5.26e-06	0.000182229
AFTPH	6.68787	7.30695	-0.61908	5.32e-06	0.000184057
SNRNP27	6.887	7.34998	-0.462982	5.35e-06	0.000184878
FBRS	6.80917	7.43528	-0.626116	5.37e-06	0.00018537
LOC643495	6.72404	6.54525	0.178786	5.41e-06	0.000186677
SNX16	6.50067	6.81435	-0.31368	5.42e-06	0.000186677
POLM	6.46398	6.66721	-0.203224	5.46e-06	0.000187999
LOC100133308	6.77045	6.55288	0.217564	5.48e-06	0.000188289
ZBTB9	6.59284	7.0542	-0.461361	5.55e-06	0.000190453
SEMA4C	6.59987	6.91549	-0.315619	5.56e-06	0.000190724
PTER	6.4512	6.77506	-0.323857	5.6e-06	0.000191947
UBE2C	6.78435	7.5018	-0.717447	5.61e-06	0.000191947
MUTED	6.72891	7.17333	-0.444424	5.66e-06	0.000193462
G6PC3	6.68696	7.14061	-0.453649	5.68e-06	0.000193887
STARD3	6.68848	7.15645	-0.467974	5.7e-06	0.000194333
LOC727842	6.6044	6.43324	0.171154	5.72e-06	0.000194614
PDCD2L	6.58118	7.10275	-0.521563	5.71e-06	0.000194614
C1orf77	6.77131	7.57561	-0.804302	5.75e-06	0.000195638
FER1L3	6.96905	7.98884	-1.01979	5.77e-06	0.000196156
DEDD	7.02263	7.78976	-0.767127	5.84e-06	0.000198272
FAM113A	6.61941	6.92312	-0.303716	5.88e-06	0.000199164
RAC3	6.5251	6.88072	-0.355611	5.88e-06	0.000199164
LOC729608	6.99758	7.63249	-0.634911	5.9e-06	0.000199418
GINS3	6.41704	6.65526	-0.238219	5.94e-06	0.000200495
LOC642083	6.79458	6.54372	0.250858	5.94e-06	0.000200495
CLTC	6.43136	6.72791	-0.296543	5.98e-06	0.000201016
GJA5	6.9341	6.67221	0.261892	5.97e-06	0.000201016
LOC100130707	6.64074	6.97822	-0.337476	5.98e-06	0.000201016
STBD1	6.43934	6.67217	-0.232831	5.97e-06	0.000201016
DDX21	6.79117	7.29121	-0.500038	6.02e-06	0.000202019
MMP12	6.44085	7.03429	-0.593434	6.02e-06	0.000202019
PITPNC1	6.39243	6.74715	-0.354722	6.03e-06	0.000202041
TSPAN14	6.52719	6.76441	-0.237217	6.05e-06	0.000202542
LOC100128242	6.7179	6.51625	0.201651	6.06e-06	0.000202632
BAG5	7.07142	7.42942	-0.357998	6.09e-06	0.000203181
IVNS1ABP	7.00259	7.5357	-0.533113	6.09e-06	0.000203181
EBP	6.6008	7.09208	-0.491277	6.14e-06	0.000204533
CHD2	6.84507	6.53698	0.308091	6.18e-06	0.000205501
CLDND1	7.0011	7.81592	-0.814819	6.19e-06	0.000205501
ZNF324	6.58268	6.79096	-0.208279	6.17e-06	0.000205501
ZNF416	6.39685	6.5691	-0.172249	6.24e-06	0.000207135
GBP7	6.64393	6.49927	0.144653	6.29e-06	0.000208413
LOC100132686	6.58896	6.42293	0.166031	6.29e-06	0.000208414
CCDC84	6.50076	6.76102	-0.260265	6.33e-06	0.0002093
GBF1	6.4757	6.82774	-0.35204	6.39e-06	0.000210946
ITFG2	6.5943	6.97784	-0.38353	6.39e-06	0.000210946
ZNF337	6.46583	6.8734	-0.407575	6.42e-06	0.000211544
ABHD12B	6.97575	6.63354	0.342204	6.45e-06	0.000212594
LOC644577	6.63709	6.46756	0.169525	6.52e-06	0.000214191
PDZD8	6.38051	6.55437	-0.173868	6.51e-06	0.000214191
IDE	6.38666	6.57238	-0.18572	6.53e-06	0.000214325
WDR36	6.73852	7.09778	-0.35926	6.53e-06	0.000214325
MGC45800	6.6514	6.49004	0.161369	6.57e-06	0.000215242
LOC100132029	6.63276	6.51048	0.122278	6.6e-06	0.000216077
RRM1	7.06814	8.08705	-1.01892	6.62e-06	0.000216393
ZNF211	6.38819	6.54947	-0.161273	6.63e-06	0.000216599
NUSAP1	6.69119	7.2402	-0.549006	6.65e-06	0.000217121
LOC100130351	6.77054	6.54062	0.229916	6.7e-06	0.000218409
EFHD1	6.38165	6.9025	-0.520855	6.73e-06	0.00021907
TRAF7	6.46782	6.64163	-0.173806	6.75e-06	0.000219448
PLEKHA5	6.40191	6.60142	-0.199511	6.77e-06	0.000220128
MYOF	6.90423	7.64184	-0.73761	6.8e-06	0.000220866
LOC100132324	6.51643	6.78739	-0.270965	6.88e-06	0.000223137
SLC6A8	6.37425	6.68913	-0.314878	6.89e-06	0.000223137
TMCO4	6.41455	6.58808	-0.173531	6.89e-06	0.000223137
TNFAIP2	6.36726	6.63178	-0.264526	6.92e-06	0.000223571
AGPAT1	6.71026	7.15003	-0.439762	6.97e-06	0.000225037
RNF5	6.58087	6.91934	-0.338469	6.97e-06	0.000225037
PDRG1	6.50296	6.85783	-0.354866	7e-06	0.000225692
LOC728643	6.55329	6.93208	-0.378791	7.06e-06	0.00022721
MRPS30	6.70157	7.41004	-0.708477	7.18e-06	0.000230989
TP53BP1	6.40651	6.63288	-0.226373	7.19e-06	0.000231033
TRAPPC9	6.55909	6.94823	-0.389137	7.23e-06	0.00023201
SLC25A13	6.70557	7.35478	-0.649215	7.41e-06	0.000237667
HYAL3	6.39634	6.60631	-0.209975	7.49e-06	0.00023979
PACSIN3	6.83257	7.39348	-0.56091	7.53e-06	0.000241054
CCL26	6.75581	6.57463	0.181188	7.55e-06	0.000241401
PMAIP1	6.49708	6.88344	-0.386356	7.56e-06	0.000241401
RPF1	6.73677	7.1044	-0.367627	7.57e-06	0.000241401
INTS3	6.70899	7.25026	-0.541267	7.59e-06	0.000241803
STRN3	6.48063	6.75242	-0.271798	7.61e-06	0.000242422
SIRT1	6.46925	6.85799	-0.388742	7.63e-06	0.000242637
NPEPPS	7.1038	7.70848	-0.604675	7.65e-06	0.000243058
WDR51B	6.72635	6.9855	-0.25915	7.69e-06	0.000243963
LOC100130855	6.67555	6.48407	0.191485	7.88e-06	0.000249569
LOC643357	7.05659	7.6158	-0.559205	7.88e-06	0.000249569
BTN2A3	6.78678	6.56194	0.224845	7.91e-06	0.000250198
PARP2	6.78505	7.1095	-0.324447	7.94e-06	0.000250951
ADRM1	7.21414	8.14231	-0.928174	7.96e-06	0.000251456
SIX4	6.66412	7.25784	-0.593721	7.97e-06	0.000251456
SNW1	6.58274	7.03731	-0.454571	8e-06	0.000252122
LOC729724	6.58795	6.43223	0.155726	8.02e-06	0.000252591
TMEM209	6.7118	7.46212	-0.750317	8.03e-06	0.000252591
PITPNB	6.47842	6.64307	-0.164649	8.05e-06	0.000252871
PANK2	6.70583	7.17384	-0.468014	8.06e-06	0.00025295
TOX4	6.47671	6.72297	-0.246268	8.07e-06	0.000253014
EDN1	6.57931	7.24689	-0.667578	8.1e-06	0.000253713
AIFM2	6.38508	6.57145	-0.186372	8.11e-06	0.000253743
DNMT1	7.29084	8.30349	-1.01265	8.11e-06	0.000253743
TIMELESS	6.48647	6.90431	-0.417843	8.14e-06	0.000254164
DBN1	6.78179	7.69509	-0.9133	8.16e-06	0.00025438
INTS12	7.23813	7.65225	-0.414123	8.17e-06	0.00025438
SLC7A1	6.80036	7.47458	-0.674226	8.16e-06	0.00025438
NASP	6.53799	6.77499	-0.237003	8.21e-06	0.000255374
ALKBH4	6.38303	6.52844	-0.145409	8.24e-06	0.000256235
ACAD9	6.68656	7.30831	-0.621751	8.26e-06	0.000256446
PLXNA1	6.4714	6.83624	-0.364835	8.28e-06	0.000256887
AP2M1	6.96767	7.61547	-0.647802	8.31e-06	0.000257396
CAND1	6.61481	7.08508	-0.470271	8.32e-06	0.000257396
PDPK1	6.93683	7.55627	-0.619447	8.32e-06	0.000257396
CIC	6.57436	6.87445	-0.300093	8.34e-06	0.000257736
EIF2C1	6.49472	6.70505	-0.210338	8.4e-06	0.000259431
TTC35	6.61558	6.92875	-0.313173	8.5e-06	0.000261979
B3GALTL	6.44214	6.64526	-0.20312	8.53e-06	0.000262709
UBXN2A	6.7454	7.21092	-0.465515	8.6e-06	0.000264601
TMEM87B	6.31644	6.45474	-0.138303	8.62e-06	0.000265056
RNF39	6.40171	6.69398	-0.292274	8.69e-06	0.0002668
LOC283914	6.88801	6.58631	0.301705	8.71e-06	0.000267426
LOC260339	6.84869	6.60179	0.246899	8.74e-06	0.000267954
PELI2	6.34521	6.57716	-0.231944	8.76e-06	0.00026843
INPP1	6.63948	7.18106	-0.541573	8.81e-06	0.000269633
ATP2C1	6.5457	6.87855	-0.332849	8.83e-06	0.000270031
PTPN12	6.97316	7.79827	-0.825104	8.85e-06	0.000270356
MLL4	6.76384	7.13016	-0.36632	8.95e-06	0.000273178
DSE	6.42826	6.9216	-0.493338	9.04e-06	0.000275404
FBXL3	6.57516	6.72312	-0.147959	9.11e-06	0.000276664
LOC646335	6.77595	6.54089	0.235058	9.11e-06	0.000276664
NIPBL	6.59765	7.0384	-0.440743	9.09e-06	0.000276664
TEAD4	6.5239	6.81153	-0.287623	9.1e-06	0.000276664
PDZRN3	6.83533	6.5755	0.259825	9.13e-06	0.000276849
LACTB2	6.88105	7.75875	-0.877694	9.15e-06	0.000277316
PRIC285	7.0242	7.82486	-0.800657	9.28e-06	0.000281073
TARBP1	6.49538	6.90967	-0.414286	9.35e-06	0.000282899
DNAJC25	6.48743	6.77404	-0.286611	9.39e-06	0.000283694
CCDC124	6.49682	6.7589	-0.262075	9.41e-06	0.000283939
CUL5	6.72001	7.18658	-0.466569	9.48e-06	0.000285864
APITD1	6.38905	6.72404	-0.334987	9.49e-06	0.000285921
MNAT1	6.46754	6.75224	-0.284706	9.53e-06	0.000286956
MTF1	6.40268	6.64972	-0.247045	9.55e-06	0.000287257
CENPM	6.52125	6.8385	-0.317243	9.58e-06	0.000287935
IFT74	6.52579	6.91233	-0.386536	9.63e-06	0.000289043
PFAS	6.65025	6.98547	-0.335223	9.67e-06	0.00028998
PTPN3	6.50326	6.74743	-0.244171	9.73e-06	0.00029144
C12orf76	6.58992	7.02166	-0.431743	9.77e-06	0.000292477
COG6	6.69774	6.95579	-0.258049	9.82e-06	0.00029348
IMMP2L	6.51117	6.7585	-0.247329	9.82e-06	0.00029348
ACVR1	7.08013	8.15698	-1.07686	9.86e-06	0.000293872
HERC5	6.61543	7.38704	-0.771603	9.85e-06	0.000293872
LONRF3	6.82431	6.56194	0.262372	9.88e-06	0.000294311
ALS2CR4	6.49953	6.78785	-0.288321	9.92e-06	0.00029528
PCNT	6.80449	7.35587	-0.551379	1e-05	0.000297875
TC2N	6.45175	6.80743	-0.355673	1.02e-05	0.000301732
LOC652800	6.56586	6.40308	0.162778	1.02e-05	0.000302876
GTF2IRD1	6.56316	6.83754	-0.274378	1.02e-05	0.00030363
KC6	6.73542	6.5437	0.191715	1.03e-05	0.000304363
C2orf63	6.48684	6.63658	-0.149738	1.03e-05	0.000304589
CYP51A1	6.53961	6.89497	-0.355362	1.04e-05	0.000304589
LOC729566	6.85646	6.55772	0.29874	1.03e-05	0.000304589
RHOBTB3	7.10322	8.06708	-0.963865	1.03e-05	0.000304589
SIPA1L2	6.54194	7.21722	-0.675275	1.03e-05	0.000304589
TOP1MT	6.77614	7.43903	-0.662891	1.03e-05	0.000304589
YTHDF3	6.69128	7.01518	-0.323907	1.03e-05	0.000304589
HNRNPH1	6.77651	7.16148	-0.384966	1.04e-05	0.000306594
LOC100134320	6.83074	6.59772	0.233023	1.05e-05	0.000308113
ZNF800	6.67179	7.07563	-0.403839	1.05e-05	0.000308113
SNX4	6.68	7.23109	-0.551095	1.06e-05	0.000309628
TMEM206	6.53743	6.81553	-0.278104	1.06e-05	0.000311413
FOXK1	6.77953	7.04108	-0.261543	1.06e-05	0.000311588
CPD	7.54425	8.52056	-0.976316	1.08e-05	0.000314353
HIVEP1	6.37228	6.4779	-0.105625	1.08e-05	0.000314851
SEPHS1	6.89662	7.39631	-0.499689	1.08e-05	0.00031615
TRNP1	6.84476	7.67171	-0.826945	1.08e-05	0.00031615
ZNF341	6.44882	6.69746	-0.248638	1.09e-05	0.000316413
TSSC1	6.89896	7.24588	-0.346919	1.09e-05	0.000317219
TYMS	6.74818	7.12972	-0.38154	1.09e-05	0.000317219
ZNF559	6.50792	6.726	-0.218082	1.09e-05	0.000317219
C13orf23	6.47868	6.72896	-0.250279	1.1e-05	0.00031798
FAM109B	6.41732	6.59581	-0.178486	1.1e-05	0.00031798
PCMTD2	6.48781	6.79862	-0.310801	1.1e-05	0.00031798
ZMYM3	6.48042	6.8686	-0.388187	1.1e-05	0.00031798
DHTKD1	6.44541	6.6718	-0.226385	1.1e-05	0.0003181
CPA1	6.46058	6.33944	0.12114	1.11e-05	0.000321645
CCDC55	6.41821	6.55535	-0.137135	1.11e-05	0.000321702
FLJ10374	6.63731	6.9474	-0.310084	1.12e-05	0.000322378
USP1	7.08269	7.60778	-0.525092	1.12e-05	0.000322856
ANGPTL4	6.85458	8.02038	-1.1658	1.12e-05	0.000323002
LOC158160	6.58442	6.92108	-0.336661	1.13e-05	0.000324287
ZFR	6.93068	7.71541	-0.784729	1.13e-05	0.000324667
DUSP12	7.06263	7.71283	-0.6502	1.14e-05	0.000326229
CRIP2	6.91297	8.07908	-1.16611	1.14e-05	0.000327475
CEP63	6.71548	7.10984	-0.394354	1.15e-05	0.000328796
KRTAP4-2	6.72528	6.53723	0.188053	1.15e-05	0.000328796
LOC100129391	6.78559	6.53494	0.250653	1.15e-05	0.000328796
CYFIP1	6.64646	7.20783	-0.561372	1.15e-05	0.000328817
UVRAG	6.4126	6.64635	-0.233758	1.15e-05	0.000328817
RERE	6.64598	7.06088	-0.414898	1.15e-05	0.00032884
PTRH1	6.52367	6.9005	-0.376827	1.17e-05	0.000333897
TMEM51	7.13683	7.83585	-0.699018	1.18e-05	0.000335343
SCGB3A2	12.2276	9.32656	2.90104	1.18e-05	0.000336376
FAM131C	6.79586	6.52075	0.275112	1.19e-05	0.000338797
LOC100129021	6.63472	6.49822	0.136498	1.19e-05	0.000338797
PRPF19	6.72725	7.31422	-0.586973	1.2e-05	0.000338797
SFRS17A	6.70422	7.39207	-0.687844	1.19e-05	0.000338797
TBK1	6.72156	7.38262	-0.661054	1.2e-05	0.000339186
DDX42	7.19714	7.6634	-0.466266	1.2e-05	0.000340248
SUPT5H	6.87071	7.42351	-0.552807	1.21e-05	0.000341703
FANCE	6.59245	7.03161	-0.439162	1.21e-05	0.000341826
WDR20	6.67083	7.07422	-0.403387	1.22e-05	0.000344888
LOC285176	12.416	12.9645	-0.548556	1.23e-05	0.000346927
SLC35F5	6.77756	7.03451	-0.256955	1.23e-05	0.000346927
CDS2	6.55259	6.83437	-0.281784	1.24e-05	0.000347589
MIR579	6.72212	6.49881	0.223313	1.24e-05	0.000349413
LOC648447	6.73921	6.4937	0.245505	1.25e-05	0.000350162
TYMP	6.61317	6.90218	-0.289018	1.25e-05	0.000351356
VPS72	6.62851	6.96898	-0.340469	1.25e-05	0.000351356
ERO1L	7.20441	8.0088	-0.804384	1.26e-05	0.000352842
LOC100129680	6.71804	6.49772	0.220323	1.26e-05	0.000353472
CMPK1	7.27114	8.07998	-0.808838	1.27e-05	0.000355671
LOC646580	6.85274	6.60842	0.244323	1.27e-05	0.000356032
MIR199A2	6.7196	6.49916	0.220438	1.29e-05	0.000359477
C6orf85	6.64663	7.12946	-0.482834	1.29e-05	0.000360128
BTAF1	6.91148	7.41649	-0.505011	1.3e-05	0.000361466
KLHL21	6.44641	6.69191	-0.245502	1.3e-05	0.000361593
SLC38A1	6.49218	6.87668	-0.384494	1.3e-05	0.000361593
USP33	6.41022	6.58849	-0.178271	1.31e-05	0.000364628
LOC100128474	6.67874	6.49371	0.185038	1.31e-05	0.000364869
RASEF	6.53422	6.8696	-0.335371	1.32e-05	0.000367484
KIAA1468	6.44948	6.65018	-0.200708	1.33e-05	0.0003683
SLC25A22	6.4945	6.7805	-0.285999	1.33e-05	0.0003683
BACH2	6.78115	6.5772	0.203952	1.33e-05	0.000368439
TICAM1	6.81618	7.1827	-0.366519	1.33e-05	0.000368439
LOC729200	6.94409	7.39234	-0.44825	1.34e-05	0.0003703
KATNAL1	6.37073	6.61879	-0.248063	1.35e-05	0.000371234
KLHL9	6.57511	7.06874	-0.493627	1.35e-05	0.000371234
CCNJL	6.6761	6.90215	-0.226049	1.37e-05	0.000377328
PSMG3	6.56129	6.90708	-0.345791	1.37e-05	0.000377328
BCAR1	6.59669	6.8761	-0.279406	1.38e-05	0.000378892
LOC645351	6.88452	6.59331	0.291217	1.38e-05	0.000378892
YIPF7	6.81885	6.54287	0.275974	1.38e-05	0.00037986
OS9	6.54677	6.86437	-0.3176	1.39e-05	0.000380121
LOC100129585	6.77148	7.20995	-0.438477	1.39e-05	0.000382093
DNAJC14	6.48975	6.82136	-0.331606	1.4e-05	0.000383768
PICK1	6.79338	7.2978	-0.504415	1.42e-05	0.000388308
GLTSCR1	6.56052	6.79764	-0.237114	1.42e-05	0.000389147
TGIF2	6.47556	6.79726	-0.321694	1.43e-05	0.000389147
CNIH	7.0693	7.93251	-0.863206	1.44e-05	0.000391951
C18orf8	6.68311	7.09971	-0.416593	1.44e-05	0.000393788
ADAM8	6.51415	7.0332	-0.519046	1.45e-05	0.00039583
LOC651345	6.8431	6.58675	0.256353	1.45e-05	0.00039583
RIPK2	6.86003	7.30671	-0.446684	1.46e-05	0.000395851
C11orf46	6.47021	6.66442	-0.194212	1.46e-05	0.000397698
VN1R4	6.6814	6.52717	0.15423	1.47e-05	0.000399373
ZNF266	6.6237	7.00286	-0.379163	1.47e-05	0.000399373
GDPD5	6.42346	6.71691	-0.293449	1.48e-05	0.000400215
TNFSF12	6.55359	6.88979	-0.336206	1.49e-05	0.0004025
LOC442609	6.60945	6.93251	-0.323058	1.51e-05	0.000408955
GPR97	6.87298	6.56955	0.303426	1.52e-05	0.000410398
ANKIB1	7.0144	7.75598	-0.741578	1.53e-05	0.000413046
NKIRAS2	6.63004	7.19992	-0.569884	1.54e-05	0.000415705
YPEL1	6.34317	6.54077	-0.197598	1.55e-05	0.000417965
GLCE	6.52188	6.95932	-0.437447	1.56e-05	0.000420655
LOC399804	6.79142	7.36539	-0.573974	1.56e-05	0.000420655
OTOG	6.72125	6.48723	0.234015	1.57e-05	0.000420655
ZNF34	6.40804	6.60277	-0.194736	1.56e-05	0.000420655
CPNE8	6.74805	7.31698	-0.568922	1.59e-05	0.000425588
TMEM146	6.70158	6.49016	0.211413	1.59e-05	0.000425822
ZNF319	6.63445	6.95709	-0.322642	1.6e-05	0.000428913
MTHFR	6.41445	6.5799	-0.165453	1.6e-05	0.000429154
RARS2	6.67005	6.98722	-0.317164	1.61e-05	0.000429462
PPM1M	6.6534	7.05274	-0.399332	1.63e-05	0.000436686
B4GALNT4	6.4385	6.6787	-0.2402	1.64e-05	0.000437181
GTF3C5	6.62439	7.00911	-0.384724	1.64e-05	0.000437808
LOC653088	6.6813	6.51256	0.168739	1.65e-05	0.000439503
ZCCHC9	6.77721	7.28153	-0.504325	1.65e-05	0.000439658
CHR415SYT	6.796	6.55845	0.237547	1.67e-05	0.000444486
PHF2	6.61723	6.99349	-0.376259	1.68e-05	0.00044756
LOC399748	7.13016	7.99403	-0.863863	1.7e-05	0.000450311
KLC4	6.81134	6.57101	0.240327	1.71e-05	0.000453801
LOC650422	7.076	6.65356	0.422439	1.71e-05	0.000454727
LOC341315	6.78031	7.37024	-0.589935	1.72e-05	0.00045666
ZNF17	6.48294	6.71699	-0.234042	1.74e-05	0.000461514
ELOVL6	6.55711	7.11528	-0.558167	1.74e-05	0.000461521
FAM188A	7.00487	7.50924	-0.504363	1.75e-05	0.000461753
LOC652781	6.82787	6.49349	0.334376	1.76e-05	0.000464529
RNF26	6.53891	6.84678	-0.307874	1.76e-05	0.00046467
CDR2L	6.95096	7.74289	-0.791935	1.77e-05	0.000465312
TMEM67	6.85561	6.60766	0.247949	1.77e-05	0.000466776
TMEM55B	6.66213	7.23323	-0.571104	1.78e-05	0.000469466
ARL8B	6.90927	7.63358	-0.724315	1.81e-05	0.000476083
CSTF3	6.71782	7.23889	-0.521069	1.81e-05	0.000476083
RPP25	6.44626	6.73034	-0.284085	1.82e-05	0.000476978
ARL6IP1	7.55136	8.5048	-0.953447	1.84e-05	0.000482023
MS4A10	6.83892	6.57324	0.265676	1.85e-05	0.000483702
ERRFI1	7.30344	8.69369	-1.39025	1.85e-05	0.000485678
TOMM34	7.19004	7.67174	-0.4817	1.86e-05	0.000487275
C17orf71	6.58816	7.00188	-0.413718	1.87e-05	0.000488218
LOC648792	6.69248	6.47631	0.216168	1.87e-05	0.000488218
LOC100128140	6.68535	6.51655	0.168806	1.88e-05	0.00048952
RRP8	6.60721	6.96722	-0.360006	1.88e-05	0.00048952
LOC651752	6.86906	6.59733	0.271733	1.89e-05	0.000491937
SPRED3	6.80861	6.54547	0.263135	1.89e-05	0.000491937
ZNF562	6.62036	6.97937	-0.359006	1.89e-05	0.000492485
SH3RF1	6.4397	6.69401	-0.254317	1.9e-05	0.000493385
PROSC	6.92008	7.51366	-0.59358	1.9e-05	0.000493779
DGKD	6.79659	7.21108	-0.414491	1.9e-05	0.000493897
LOC645752	6.72084	6.48739	0.233454	1.91e-05	0.000493906
MTX1	6.81162	7.58205	-0.770433	1.91e-05	0.000493906
PATL1	6.77065	7.2055	-0.434843	1.91e-05	0.000494154
GPR52	6.8905	6.5841	0.306397	1.91e-05	0.000494569
PAN3	6.95167	7.26842	-0.316744	1.94e-05	0.000500291
TRIP10	6.49811	6.77309	-0.274986	1.95e-05	0.000502903
CTSL2	6.38274	6.67465	-0.291913	1.96e-05	0.00050518
ITGB1BP1	7.16865	7.74209	-0.573439	1.96e-05	0.000505304
LZTR1	6.90514	7.68936	-0.78422	1.96e-05	0.000505304
LOC400590	6.86145	6.61813	0.243321	1.98e-05	0.000509101
TNPO3	6.74416	7.14465	-0.400486	2.01e-05	0.000516603
CCDC117	6.73253	7.08031	-0.347778	2.02e-05	0.000518177
LOC652680	6.73593	6.5579	0.178028	2.02e-05	0.000518921
FAM102A	6.53136	6.91858	-0.387223	2.02e-05	0.000519326
TXNDC9	6.66171	7.13603	-0.474314	2.03e-05	0.000520547
C15orf48	7.13963	8.31876	-1.17913	2.05e-05	0.000525947
DHX29	6.75436	7.31751	-0.563143	2.06e-05	0.000526155
PAOX	6.50018	6.77722	-0.277036	2.06e-05	0.000527061
RAB33B	6.52797	6.89405	-0.36608	2.07e-05	0.000529137
MMP9	6.37396	7.09265	-0.71869	2.08e-05	0.000529945
RHBDD3	6.62039	6.88495	-0.264563	2.08e-05	0.000529945
ZNF598	6.92618	7.46473	-0.538542	2.08e-05	0.000529945
ZNF212	6.62011	6.98074	-0.360627	2.09e-05	0.000531285
SLC41A3	6.94374	7.66431	-0.720568	2.09e-05	0.000531414
C12orf49	6.42629	6.58293	-0.156633	2.09e-05	0.000532368
LOC727803	6.60882	6.937	-0.328178	2.1e-05	0.000532931
ATL2	6.41503	6.62555	-0.210514	2.1e-05	0.000532947
GALNT4	6.38045	6.6903	-0.309854	2.1e-05	0.000532947
SNHG3-RCC1	6.96847	7.44685	-0.478376	2.1e-05	0.000532947
GPKOW	6.59565	7.05783	-0.462177	2.11e-05	0.000533505
KLHDC9	6.56358	7.15661	-0.593027	2.11e-05	0.000533858
THBS2	6.49626	7.09536	-0.599105	2.11e-05	0.000534106
KIAA0100	6.47245	6.62618	-0.153733	2.11e-05	0.000534209
FARS2	6.77173	7.31177	-0.540043	2.13e-05	0.000538333
MSH4	6.90515	6.65922	0.245935	2.13e-05	0.00053836
TNFAIP3	6.39197	6.59948	-0.207504	2.14e-05	0.000539443
LOC644132	6.63911	6.91105	-0.271935	2.16e-05	0.000542718
ZC3HC1	6.89835	7.44508	-0.546735	2.16e-05	0.000544288
GRWD1	6.75801	7.30329	-0.545276	2.17e-05	0.000544752
CA11	6.39319	6.62114	-0.227948	2.19e-05	0.000550253
POP7	6.76375	7.33782	-0.574066	2.2e-05	0.000552777
CKAP2L	6.38769	6.61657	-0.228878	2.21e-05	0.000554815
COMMD5	6.67449	7.2941	-0.619609	2.21e-05	0.000554815
APBB3	6.7534	7.2714	-0.518004	2.22e-05	0.000556328
UBAC1	6.9097	7.68397	-0.774272	2.25e-05	0.000563746
FAM20B	7.0877	7.56918	-0.481475	2.26e-05	0.000563944
ITPKA	6.92286	7.75229	-0.829436	2.27e-05	0.00056677
LOC650689	6.87959	6.58639	0.293207	2.27e-05	0.00056677
SH3PXD2B	6.34775	6.60966	-0.261912	2.27e-05	0.000567098
RBBP4	6.64711	6.99768	-0.350574	2.29e-05	0.000569581
SMCR8	6.92867	6.55309	0.375584	2.3e-05	0.000573551
TTLL12	6.63924	7.29535	-0.656115	2.31e-05	0.000573551
C5orf35	6.4884	6.7455	-0.257097	2.31e-05	0.000574526
CCT8	7.09748	8.16335	-1.06586	2.32e-05	0.000575205
CNR1	6.9199	6.61322	0.306677	2.32e-05	0.000575205
FAIM3	6.37334	6.62216	-0.248823	2.32e-05	0.00057571
OR7A5	6.6611	6.49737	0.163732	2.32e-05	0.00057571
GORASP1	6.56637	6.99496	-0.428594	2.34e-05	0.000578991
MRPL32	7.44338	8.08654	-0.64316	2.34e-05	0.000578991
USP14	6.52403	6.86177	-0.337738	2.37e-05	0.000587022
MYO1C	6.70628	7.26796	-0.561677	2.38e-05	0.000588002
LOC440243	6.6315	6.43136	0.200149	2.4e-05	0.000592613
TNKS1BP1	6.5699	6.91214	-0.342244	2.4e-05	0.000592613
ACP6	6.67827	6.94814	-0.269865	2.41e-05	0.000594811
CT47A6	6.73433	6.55977	0.174558	2.44e-05	0.00060142
LOC642968	6.78745	6.57167	0.215783	2.45e-05	0.000602051
FAM116A	6.92655	7.19945	-0.272909	2.46e-05	0.000605133
TOM1L1	6.3895	6.53915	-0.149646	2.47e-05	0.00060581
LOC652015	6.89825	6.57687	0.321375	2.47e-05	0.000606092
POLDIP2	6.4864	6.73194	-0.245543	2.47e-05	0.000606092
ZNF650	6.43187	6.66755	-0.235679	2.47e-05	0.00060651
CHRM2	6.98979	6.61097	0.378819	2.48e-05	0.000607481
LOC641844	6.62879	6.98991	-0.361111	2.48e-05	0.000607921
CUTL1	6.43193	6.7745	-0.342568	2.49e-05	0.000609102
MCM5	6.79351	7.10297	-0.309467	2.49e-05	0.000609102
SAP18	6.46567	6.70249	-0.236814	2.49e-05	0.000609102
C9orf3	6.42535	6.64435	-0.219003	2.5e-05	0.00061037
HNRPK	7.12561	7.67409	-0.548482	2.51e-05	0.000612925
FAM103A1	6.77385	7.2187	-0.444844	2.52e-05	0.000614819
MED11	6.44498	6.62261	-0.177624	2.53e-05	0.00061597
ZMAT2	6.81885	7.34997	-0.531129	2.53e-05	0.00061597
EFNB1	6.44923	6.75571	-0.306476	2.54e-05	0.000616766
KIF12	6.41038	6.70279	-0.292406	2.54e-05	0.000617323
LOC652342	6.66647	6.5204	0.14607	2.55e-05	0.000618264
OR51M1	6.8157	6.57929	0.236404	2.56e-05	0.000621162
CLEC12A	7.00055	6.62356	0.376987	2.58e-05	0.000623876
GSS	6.65513	7.17251	-0.517387	2.58e-05	0.000623876
LOC100131487	6.56713	6.45861	0.108519	2.58e-05	0.000623876
LOC654085	6.59335	6.45684	0.136509	2.58e-05	0.000623876
TMEM185B	6.6187	7.11049	-0.49179	2.58e-05	0.000623876
ZBTB20	6.49603	6.79284	-0.296814	2.58e-05	0.000623876
MCL1	7.22811	7.9412	-0.713092	2.6e-05	0.000626012
PPP1R12C	6.51547	6.77803	-0.262557	2.6e-05	0.000626186
TNFAIP1	6.91914	7.33783	-0.418691	2.6e-05	0.000626371
UBE2G1	6.49726	6.87748	-0.380215	2.62e-05	0.000629479
LOC100134029	6.69504	6.47253	0.222506	2.63e-05	0.000631842
RAP1B	6.50252	6.83808	-0.33556	2.64e-05	0.000633529
AOF2	6.86422	7.44139	-0.577165	2.65e-05	0.000635221
NSMAF	6.65238	7.07553	-0.423148	2.65e-05	0.000635221
PLRG1	6.99704	7.49459	-0.497556	2.65e-05	0.000635674
LOC643670	6.56358	6.42775	0.135832	2.67e-05	0.000638629
MYPOP	6.86409	7.52097	-0.656873	2.67e-05	0.000638629
NBPF5	6.95413	6.63389	0.320243	2.7e-05	0.000645354
HSH2D	6.43644	6.63849	-0.202047	2.71e-05	0.000646419
ZNF434	6.58778	6.89226	-0.304482	2.71e-05	0.000646419
ANKLE2	6.68784	6.96814	-0.280305	2.71e-05	0.00064762
C9orf69	6.9267	7.40405	-0.47735	2.72e-05	0.00064762
DCUN1D5	6.9123	7.56531	-0.653012	2.72e-05	0.00064762
PHLDA3	6.83042	7.48037	-0.649954	2.72e-05	0.000647842
HNRPR	7.30655	7.77649	-0.469942	2.73e-05	0.000649778
LOC642757	6.8005	6.5462	0.254304	2.74e-05	0.000650577
TMEM109	7.0085	7.58543	-0.576932	2.74e-05	0.000650577
FAM156A	6.58478	6.86761	-0.282834	2.75e-05	0.000651949
LOC390660	7.21901	6.70814	0.510867	2.75e-05	0.000652118
SUPT4H1	6.62449	7.08809	-0.463592	2.77e-05	0.000657505
CDR2	7.03314	7.58044	-0.547299	2.78e-05	0.000659203
MBD3	6.56288	6.75486	-0.191986	2.79e-05	0.000661298
MCM3	8.12351	8.85229	-0.728778	2.82e-05	0.000666769
SEMA4D	6.74841	7.19562	-0.447214	2.82e-05	0.000667294
PAXIP1	6.49227	6.73734	-0.245068	2.84e-05	0.000671556
CHAF1B	6.42029	6.60732	-0.187039	2.85e-05	0.0006723
PALM2-AKAP2	6.77827	6.53263	0.245643	2.85e-05	0.000672422
TBR1	6.79713	6.58397	0.213165	2.85e-05	0.000672422
LOC649712	6.85079	6.56397	0.286816	2.86e-05	0.000673635
NUP205	6.96395	7.68536	-0.72141	2.86e-05	0.000673635
KIFC2	6.88649	7.33986	-0.453369	2.87e-05	0.000674319
MRRF	6.60962	6.91825	-0.308627	2.89e-05	0.000679132
TRIM11	6.71497	7.06982	-0.354851	2.9e-05	0.000679691
C5orf51	6.8509	7.3598	-0.508906	2.9e-05	0.000680739
OSMR	6.40736	6.58535	-0.177988	2.91e-05	0.000681621
TBC1D10B	6.54243	6.80798	-0.265545	2.92e-05	0.000684905
LOC642623	6.65561	6.47309	0.182512	2.95e-05	0.000689789
COPS7B	6.54405	6.87031	-0.326264	2.95e-05	0.000689996
OR5T1	6.76404	6.56511	0.19893	2.95e-05	0.000689996
RALGAPA1	6.7171	7.24119	-0.524097	2.96e-05	0.000691246
SMS	7.05499	7.71589	-0.660896	2.96e-05	0.000691246
TFAP2C	6.57339	7.03314	-0.459747	2.97e-05	0.000693155
N-PAC	6.6076	7.08329	-0.475688	2.99e-05	0.000696724
LOC642347	6.84395	6.54469	0.299261	3e-05	0.000698417
NSUN6	6.40352	6.57653	-0.173004	3e-05	0.000698417
ALKBH3	6.55073	6.86628	-0.315548	3.01e-05	0.000698551
SLC6A13	6.67995	6.47427	0.205681	3.03e-05	0.000702995
KIAA1975	6.68738	6.53339	0.153988	3.03e-05	0.000703602
LOC652048	6.97244	6.57786	0.394577	3.04e-05	0.000703886
LMNB2	6.95529	7.37505	-0.419752	3.04e-05	0.000704317
DDX41	6.60155	6.98963	-0.388083	3.05e-05	0.000707261
LOC100132037	10.1978	9.09913	1.09865	3.06e-05	0.000708088
ASNS	6.99024	7.59234	-0.602099	3.06e-05	0.000708559
FLJ37228	6.74268	6.53825	0.20443	3.08e-05	0.000710986
LOC338797	6.61575	6.46117	0.154588	3.11e-05	0.000717417
CTSK	6.4704	6.93668	-0.466276	3.12e-05	0.000718654
SNORD109A	6.62213	6.44941	0.172716	3.12e-05	0.000718654
SERF1B	6.95899	7.36483	-0.405832	3.14e-05	0.000722967
CYP2R1	6.50403	6.72725	-0.223227	3.14e-05	0.000723177
WDR5B	6.41501	6.51663	-0.101615	3.15e-05	0.000725593
FAM100A	6.61258	7.03447	-0.421895	3.18e-05	0.000731954
LOC100128328	6.87614	6.56326	0.312884	3.19e-05	0.000732618
RAP2C	6.83593	7.17066	-0.334729	3.2e-05	0.00073372
ALPK1	6.543	6.72441	-0.181409	3.22e-05	0.000737874
DBT	7.01887	7.58813	-0.56926	3.22e-05	0.000737874
FRG1	7.05044	7.66119	-0.61075	3.22e-05	0.000737874
MAP3K11	6.85268	7.34068	-0.488003	3.23e-05	0.000738719
COPB2	6.86158	7.70245	-0.840867	3.24e-05	0.000740131
LOC643401	6.86615	6.59472	0.271427	3.25e-05	0.000742332
CBX1	6.41552	6.60709	-0.191577	3.26e-05	0.000745053
TAF1C	6.89477	7.54287	-0.648106	3.27e-05	0.000746645
KDELC2	6.63175	7.11375	-0.481997	3.28e-05	0.000748142
COL5A2	6.48432	7.14768	-0.663358	3.29e-05	0.000749382
FLJ34503	6.77326	6.542	0.231267	3.29e-05	0.000749617
LOC644039	11.1852	11.7963	-0.6111	3.3e-05	0.000749825
LOC644228	6.71851	6.54761	0.170896	3.32e-05	0.000755709
CDC45L	6.44938	6.76489	-0.315509	3.33e-05	0.000756328
OR13A1	6.46945	6.32854	0.140915	3.33e-05	0.000756328
LOC391073	6.77902	6.55892	0.220099	3.39e-05	0.000769019
PTPRT	6.77559	6.49452	0.281071	3.43e-05	0.00077756
CCT6A	6.96312	7.52103	-0.557909	3.44e-05	0.000778831
FSTL1	6.43544	6.89702	-0.461577	3.45e-05	0.00078065
RFX5	6.91901	7.71547	-0.796463	3.46e-05	0.000781682
LRP11	6.70339	7.03936	-0.335971	3.48e-05	0.000785865
SMPD1	6.49678	6.76913	-0.272353	3.48e-05	0.000785865
TPCN2	6.49069	6.66805	-0.177357	3.49e-05	0.000788573
DHX30	6.95741	7.51051	-0.5531	3.51e-05	0.000790733
LOC652437	6.78351	6.56945	0.214055	3.51e-05	0.000791136
SC5DL	7.99027	8.78739	-0.797119	3.51e-05	0.000791649
GAS8	6.61639	6.92784	-0.311451	3.53e-05	0.000795322
WDR34	6.71919	7.19508	-0.475895	3.54e-05	0.000796672
LOC100134516	6.60598	6.4469	0.15908	3.55e-05	0.000798511
ZBTB17	6.57453	6.89997	-0.325441	3.55e-05	0.000798511
PRSS7	6.75547	6.54427	0.2112	3.57e-05	0.000801817
WIBG	6.63841	7.0976	-0.459187	3.58e-05	0.000802802
KRT84	6.55298	6.3854	0.167588	3.59e-05	0.000805174
AZI2	6.50242	6.75078	-0.248361	3.61e-05	0.000808926
SRF	6.91084	7.46649	-0.555649	3.62e-05	0.000810304
GK5	6.27073	6.43389	-0.163159	3.64e-05	0.000814425
LOC644789	6.71187	6.44635	0.26552	3.69e-05	0.000825732
C4orf29	6.3046	6.40267	-0.0980702	3.7e-05	0.000826659
ELF4	6.56114	6.91332	-0.352179	3.7e-05	0.000826659
LOC389633	6.78092	6.49773	0.283184	3.71e-05	0.000828391
TMEM167A	6.90629	7.34168	-0.435386	3.73e-05	0.000830473
C22orf36	6.51336	6.94891	-0.435559	3.74e-05	0.000833923
KIAA1881	7.01744	6.7046	0.312836	3.75e-05	0.000833972
ADAM3A	6.81368	6.58439	0.229293	3.75e-05	0.000835049
LOC391727	6.83943	6.61752	0.221902	3.78e-05	0.000839828
AHCY	7.40756	8.4487	-1.04114	3.78e-05	0.000840009
LOC652699	6.86345	6.61472	0.248734	3.79e-05	0.000840554
PGM2	6.48102	6.69385	-0.21283	3.79e-05	0.000840554
VPS4A	6.5778	6.88974	-0.311937	3.79e-05	0.000840554
RAB7B	6.4228	6.75761	-0.334809	3.8e-05	0.000840916
FLJ12529	6.59297	6.49478	0.0981897	3.81e-05	0.0008442
LOC730049	6.70695	6.50269	0.204266	3.84e-05	0.000848654
KIR2DS1	6.62534	6.47149	0.153857	3.84e-05	0.000849626
MYD88	6.60813	7.00362	-0.395489	3.86e-05	0.000851631
SOCS4	6.43053	6.66927	-0.238737	3.9e-05	0.000860066
LFNG	7.0206	8.14925	-1.12864	3.91e-05	0.00086267
FKSG30	7.09801	7.71489	-0.616885	3.95e-05	0.000869443
AHNAK2	6.61277	7.27851	-0.665742	3.97e-05	0.000873659
RBBP7	6.78369	7.36677	-0.583081	3.99e-05	0.000877153
C10orf81	6.46873	6.95073	-0.482001	4.03e-05	0.000885515
LSM10	6.86729	7.23916	-0.371875	4.03e-05	0.000886488
NDUFS2	6.38097	6.61778	-0.236804	4.05e-05	0.000888655
LOC647891	6.68744	6.49628	0.191167	4.06e-05	0.000890052
LONP1	6.96893	7.72322	-0.754298	4.09e-05	0.000895961
PALLD	6.73159	7.29536	-0.56377	4.09e-05	0.000896202
SAP30	6.49264	6.79323	-0.300589	4.11e-05	0.000900676
CYCSL1	6.84152	7.21517	-0.373648	4.12e-05	0.000901242
ZNF25	6.52322	6.85584	-0.332618	4.13e-05	0.000903238
BOP1	7.1096	8.09415	-0.984543	4.15e-05	0.000907391
LOC651816	6.94734	7.34617	-0.398823	4.17e-05	0.000910808
ALOX5	6.84598	7.56295	-0.716975	4.19e-05	0.000913955
PTGES3	7.08342	7.47299	-0.389566	4.19e-05	0.000913955
FNDC8	6.40451	6.2909	0.113612	4.2e-05	0.000914375
LOC645322	6.64879	6.48644	0.162354	4.2e-05	0.000914601
LOC652233	6.6506	6.50042	0.150185	4.2e-05	0.000914941
CDCA5	6.76671	7.09364	-0.326931	4.21e-05	0.0009151
LOC650933	6.84115	6.61161	0.229541	4.22e-05	0.000916148
FAM127B	6.81832	7.54926	-0.73094	4.23e-05	0.000917947
PDIK1L	6.45923	6.74736	-0.28813	4.24e-05	0.000919863
DPY19L4	6.49981	6.85634	-0.35653	4.25e-05	0.000922019
TMEM183B	7.22744	8.10949	-0.882042	4.26e-05	0.000923433
EID2	6.40897	6.56645	-0.15748	4.27e-05	0.000924369
MDK	8.38865	9.9644	-1.57575	4.28e-05	0.000926516
LOC642165	7.0475	6.60526	0.442245	4.31e-05	0.000931623
POLR3K	6.67628	7.20768	-0.531394	4.31e-05	0.000931623
SPATA5	6.85337	6.60235	0.251019	4.32e-05	0.000931623
TMEM5	6.66237	7.15509	-0.492721	4.31e-05	0.000931623
TTC4	7.08935	7.84221	-0.752864	4.33e-05	0.000933056
FLJ20581	6.87552	6.60197	0.273551	4.35e-05	0.000938146
ZNF564	6.51709	6.7893	-0.27221	4.36e-05	0.000938319
LOC392262	6.63989	6.51048	0.129403	4.36e-05	0.000938873
RBPJ	6.76695	6.53701	0.229943	4.36e-05	0.000938873
KRT8P15	6.65522	6.47236	0.182861	4.37e-05	0.000939275
SH3BP5L	6.57166	6.98172	-0.410061	4.37e-05	0.000939275
MARCKSL1	7.53358	8.61017	-1.07659	4.38e-05	0.00094089
EIF4E3	6.48356	6.77788	-0.294323	4.4e-05	0.000942321
SH3BP4	6.97693	7.4906	-0.513673	4.4e-05	0.000942321
TNFRSF25	6.56016	7.12306	-0.5629	4.4e-05	0.000942321
UBAP2L	6.95398	7.74198	-0.787999	4.4e-05	0.000942321
LOC653313	6.86881	6.62974	0.239064	4.42e-05	0.000945894
RNF133	6.84412	6.61892	0.225194	4.44e-05	0.000949635
PEX14	6.55369	6.77298	-0.219293	4.45e-05	0.00094996
MTIF3	6.72622	7.30451	-0.578287	4.45e-05	0.000950738
MIR346	6.70454	6.51205	0.192485	4.46e-05	0.000952024
PILRB	6.81982	7.29061	-0.470788	4.47e-05	0.000952372
WIPI2	6.52147	6.77231	-0.250843	4.47e-05	0.000952587
ZNF524	7.09576	7.59396	-0.498195	4.47e-05	0.000952587
AOX2P	6.64514	6.50545	0.139695	4.49e-05	0.000954845
ACAD11	6.51448	6.77944	-0.264958	4.5e-05	0.000955772
KIF5B	6.45983	6.6446	-0.184772	4.51e-05	0.000959023
FSCN3	6.80397	6.54772	0.256248	4.55e-05	0.00096594
LOC401923	6.67072	6.50392	0.166802	4.56e-05	0.000967415
SMARCA5	6.67521	6.99536	-0.320149	4.56e-05	0.000967746
GPR15	6.80512	6.57124	0.233875	4.6e-05	0.000974518
LOC389631	6.74525	6.56625	0.179002	4.6e-05	0.000974518
C20orf111	6.9652	7.63795	-0.672756	4.61e-05	0.000975927
TMEM183A	7.18574	8.1055	-0.919757	4.62e-05	0.000977544
OXSM	6.43373	6.65597	-0.222237	4.63e-05	0.000978504
MTM1	6.36132	6.48907	-0.127745	4.63e-05	0.000978634
IL13RA1	7.24985	8.03424	-0.784386	4.66e-05	0.000981804
TMEM138	6.69655	7.17198	-0.475429	4.65e-05	0.000981804
LOC644953	6.66611	6.47262	0.193485	4.67e-05	0.000984149
C6orf57	6.47881	6.6597	-0.180891	4.68e-05	0.000984667
NUP153	6.49683	6.75649	-0.259654	4.68e-05	0.000984667
FAM104A	7.09786	7.75661	-0.658748	4.69e-05	0.000986389
ELMO2	6.96373	7.35445	-0.390723	4.7e-05	0.000986712
LRRC57	6.44333	6.65384	-0.210511	4.7e-05	0.000986712
SUV39H1	6.45799	6.72554	-0.267547	4.7e-05	0.000986712
TMEM125	9.55253	8.66131	0.891222	4.71e-05	0.000987449
ZNF384	6.52192	6.7678	-0.245883	4.71e-05	0.000987449
FLJ38482	6.54519	6.89688	-0.351692	4.74e-05	0.000991583
TLR10	6.77831	6.58591	0.192404	4.73e-05	0.000991583
TFAP2A	6.42757	6.72792	-0.300344	4.75e-05	0.000994844
LOH3CR2A	6.79457	6.57215	0.222414	4.76e-05	0.00099589
WDR8	7.06489	7.44372	-0.378829	4.77e-05	0.000996706
TEX2	6.90514	7.4773	-0.572155	4.78e-05	0.000998981
LOC728698	6.5857	6.97609	-0.390381	4.81e-05	0.00100412
TM9SF1	6.58781	7.08104	-0.493224	4.82e-05	0.00100427
ACTR10	7.0856	7.54344	-0.457837	4.86e-05	0.00101347
C4orf50	6.75326	6.51718	0.236084	4.9e-05	0.00101914
LOC646869	7.05035	6.69805	0.352308	4.89e-05	0.00101914
SIAH1	7.43403	7.90076	-0.466728	4.91e-05	0.00102127
PRDM6	6.80095	6.59085	0.210101	4.92e-05	0.00102169
TOMM5	7.06426	7.47273	-0.408471	4.93e-05	0.001024
GAGE12J	6.67508	6.50861	0.166475	4.97e-05	0.00103221
C17orf85	6.35176	6.56687	-0.215118	4.99e-05	0.00103544
C6orf160	9.79775	8.88176	0.915992	5e-05	0.00103716
LOC654249	6.84348	6.59579	0.247692	5.01e-05	0.00103838
CTPS	6.64397	7.09186	-0.447885	5.03e-05	0.00104154
ISOC1	6.68171	7.1642	-0.482482	5.06e-05	0.00104707
RIMS3	6.42364	6.60513	-0.181489	5.08e-05	0.00104929
SMCR7L	6.62834	6.88604	-0.257702	5.09e-05	0.00105173
LOC727721	6.6523	6.48015	0.172146	5.12e-05	0.00105622
SSH2	6.49495	6.6954	-0.200445	5.16e-05	0.00106528
BYSL	6.52121	6.93037	-0.409162	5.17e-05	0.0010657
LMTK3	6.71385	7.30473	-0.590873	5.19e-05	0.00106882
ALDOC	6.82931	7.60404	-0.774722	5.21e-05	0.00107325
LOC113386	6.71412	6.98396	-0.269841	5.22e-05	0.00107325
LOC644264	7.10761	6.72478	0.382827	5.22e-05	0.00107339
RYK	7.00607	7.70571	-0.699645	5.25e-05	0.00107805
UGP2	7.27596	7.94337	-0.667406	5.25e-05	0.00107819
SNAPC4	6.83415	7.12967	-0.295522	5.29e-05	0.00108478
SUZ12P	6.88807	6.57976	0.308315	5.29e-05	0.00108478
TPBG	6.53368	6.76215	-0.228469	5.31e-05	0.00108828
C6orf130	6.79315	7.18205	-0.388899	5.32e-05	0.00108953
C7orf28B	6.70835	7.31356	-0.605211	5.33e-05	0.0010915
DFNA5	6.73982	7.32393	-0.584112	5.37e-05	0.00109895
BTG3	7.61303	8.38895	-0.775922	5.39e-05	0.00110105
COBRA1	7.04993	7.75868	-0.708746	5.39e-05	0.00110185
PRRX2	6.35758	6.76185	-0.404279	5.4e-05	0.00110258
GPRASP1	7.05837	6.68528	0.373099	5.41e-05	0.00110436
ZNF213	6.53671	6.76505	-0.228335	5.42e-05	0.00110601
TRIM24	6.47262	6.82826	-0.355632	5.43e-05	0.00110678
HCG4	7.06635	7.65023	-0.583885	5.48e-05	0.00111559
ASB1	6.42394	6.61984	-0.195897	5.51e-05	0.00112195
GSN	6.61136	7.08755	-0.476187	5.52e-05	0.0011226
SLC17A1	6.85075	6.53711	0.313642	5.53e-05	0.00112318
LOC642571	6.73583	6.51548	0.220358	5.54e-05	0.00112469
SPSB1	6.72102	7.08655	-0.365531	5.55e-05	0.00112691
CTTNBP2	6.79406	6.48339	0.310664	5.58e-05	0.00113013
FAM83A	6.74781	7.17596	-0.428156	5.58e-05	0.00113013
MGAT5B	6.69538	6.51321	0.182168	5.58e-05	0.00113013
RIF1	6.47709	6.6865	-0.209411	5.57e-05	0.00113013
DCAF7	7.08861	7.86814	-0.779527	5.59e-05	0.0011308
ANKRD11	6.71333	7.03586	-0.322528	5.61e-05	0.00113345
TRIM56	6.47214	6.75648	-0.284345	5.61e-05	0.00113345
PRAGMIN	6.85452	7.23535	-0.380826	5.63e-05	0.00113665
LOC100129999	6.61567	6.49388	0.121783	5.63e-05	0.0011367
STX8	6.56005	6.90107	-0.341016	5.65e-05	0.00114011
GRAMD4	6.59681	6.99349	-0.396678	5.66e-05	0.00114081
RNF220	6.76105	7.20893	-0.447871	5.67e-05	0.00114216
HN1	6.44688	6.7969	-0.350024	5.69e-05	0.00114564
SNX13	6.48533	6.72488	-0.239544	5.71e-05	0.00114784
LOC650887	6.71957	6.45981	0.259767	5.74e-05	0.00115414
NPS	6.67198	6.51121	0.16077	5.74e-05	0.00115414
FLVCR2	6.57538	6.92189	-0.346514	5.75e-05	0.00115477
P76	6.60867	6.82853	-0.219864	5.75e-05	0.00115477
FLJ25076	6.68417	6.53171	0.152459	5.77e-05	0.00115734
IRF3	6.8289	7.43794	-0.609034	5.77e-05	0.00115734
TMEM74	6.83698	6.57808	0.258891	5.78e-05	0.00115834
LOC643234	6.71083	6.56064	0.150188	5.79e-05	0.00115884
C16orf50	6.77304	6.56944	0.203598	5.84e-05	0.00116665
HMGN4	7.12867	7.98817	-0.859503	5.83e-05	0.00116665
COL9A3	6.79857	6.52791	0.270651	5.9e-05	0.00117863
LOC100133554	6.94202	6.661	0.281023	5.91e-05	0.00118023
ATP5SL	6.86825	7.34512	-0.47687	5.94e-05	0.00118353
FNIP1	6.47754	6.70609	-0.228559	5.94e-05	0.00118353
LOC647651	6.75054	6.53357	0.216968	5.94e-05	0.00118353
ZNF787	6.9195	7.40221	-0.482703	5.95e-05	0.00118554
OR5L2	6.59735	6.46817	0.129178	5.97e-05	0.00118891
LOC644647	6.83393	6.53642	0.297502	5.99e-05	0.00119208
LOC653056	6.8335	6.55638	0.277117	6.02e-05	0.00119647
LOC100132004	6.68645	6.46426	0.222191	6.06e-05	0.00120371
LOC645460	6.71128	6.54047	0.170809	6.06e-05	0.00120371
MUS81	7.0079	7.34667	-0.338766	6.07e-05	0.00120391
BPHL	6.6714	7.36049	-0.689098	6.08e-05	0.00120531
LOC100131768	6.66342	6.45948	0.20395	6.08e-05	0.00120531
ARRDC1	6.37215	6.49608	-0.123925	6.09e-05	0.00120604
ANKRD46	6.70997	7.33193	-0.621958	6.1e-05	0.00120621
SP2	6.39501	6.59838	-0.203371	6.13e-05	0.00121224
C10orf73	6.83578	6.59237	0.243403	6.14e-05	0.0012127
LOC652191	6.92321	6.62601	0.297194	6.14e-05	0.00121348
LOC728939	6.83056	6.59002	0.240541	6.15e-05	0.00121453
CLASP1	6.636	7.06961	-0.433613	6.17e-05	0.00121611
NAT6	6.45012	6.60365	-0.153527	6.17e-05	0.00121611
FLJ11292	6.96298	6.6544	0.308576	6.25e-05	0.00123083
GDE1	6.70908	7.03699	-0.32791	6.26e-05	0.00123223
LOC649902	6.75989	6.54782	0.212063	6.28e-05	0.00123591
GGNBP2	7.03573	7.7729	-0.737167	6.3e-05	0.00123989
LOC401463	6.58098	6.47972	0.101257	6.35e-05	0.001247
LOC649139	6.74853	6.55008	0.19845	6.35e-05	0.00124707
HEY1	6.47379	6.81046	-0.336673	6.39e-05	0.00125349
FAM115B	6.71126	6.50414	0.207126	6.48e-05	0.00126972
LOC652330	6.61682	6.46667	0.150157	6.47e-05	0.00126972
INTS5	6.67364	7.09579	-0.422151	6.49e-05	0.00127181
PPAN	6.40635	6.60428	-0.197939	6.54e-05	0.00128072
C16orf59	6.42653	6.64786	-0.221329	6.56e-05	0.00128279
EPSTI1	6.54595	7.19488	-0.648926	6.57e-05	0.00128509
ATG4B	6.64555	6.50573	0.139825	6.6e-05	0.0012896
LOC643017	6.76601	6.51904	0.246963	6.62e-05	0.00129283
SLC36A4	6.54705	6.80889	-0.261842	6.65e-05	0.00129791
ATF6	7.01759	7.80859	-0.790998	6.67e-05	0.00130124
FLYWCH2	6.52053	6.78302	-0.262496	6.7e-05	0.00130564
LOC138652	6.60761	6.47353	0.134076	6.73e-05	0.00131105
TMEM194A	6.72513	7.15645	-0.431314	6.79e-05	0.00132185
LOC644377	6.70018	6.52905	0.171137	6.81e-05	0.00132602
LOC643850	6.75499	6.5268	0.228187	6.82e-05	0.00132602
LOC100132430	6.59113	6.46246	0.128667	6.89e-05	0.00133751
LOC653175	6.89942	6.59011	0.3093	6.89e-05	0.00133751
LOC645914	6.64027	6.4963	0.143968	6.89e-05	0.0013381
PLOD2	7.39896	8.78786	-1.3889	6.95e-05	0.00134779
CXorf45	6.3525	6.48449	-0.131984	6.98e-05	0.00135198
DONSON	6.39523	6.58881	-0.193584	6.98e-05	0.00135198
FNDC3A	6.55876	6.8544	-0.295632	7.01e-05	0.00135784
COL4A3	6.69278	6.51926	0.173527	7.02e-05	0.00135866
UBE2T	6.86776	7.26601	-0.39825	7.06e-05	0.00136502
SLC2A7	6.43269	6.32931	0.103383	7.07e-05	0.00136661
THUMPD1	6.77137	7.38231	-0.610935	7.12e-05	0.00137562
CYB5A	10.7322	9.54293	1.18931	7.15e-05	0.00137926
TGIF1	6.81515	7.60703	-0.791882	7.16e-05	0.00138082
LOC650961	6.83832	6.61009	0.228235	7.18e-05	0.00138422
FLJ10324	6.85966	6.51429	0.345374	7.19e-05	0.00138612
TBC1D9B	6.74939	7.37439	-0.624994	7.2e-05	0.00138612
C1orf106	7.1297	7.78678	-0.65708	7.22e-05	0.00139019
BCS1L	6.49995	6.842	-0.34205	7.23e-05	0.00139051
ITGB5	7.29793	8.39372	-1.0958	7.25e-05	0.00139353
ORC5L	6.82583	7.53478	-0.70895	7.26e-05	0.00139479
CNOT7	6.68876	7.12339	-0.43463	7.27e-05	0.00139513
LOC100133501	6.6344	6.45493	0.17947	7.32e-05	0.00140406
TRIM36	6.77839	6.57531	0.203076	7.33e-05	0.00140492
AHI1	6.51225	6.74081	-0.228555	7.36e-05	0.0014098
MTDH	7.36982	8.13718	-0.767367	7.37e-05	0.00141101
SAAL1	6.62496	6.93395	-0.308992	7.38e-05	0.00141324
RBM15	6.80203	7.32432	-0.522293	7.43e-05	0.00142033
LOC100134318	6.62626	6.473	0.153262	7.43e-05	0.00142107
LOC651963	6.8625	6.59644	0.266055	7.44e-05	0.0014211
NET1	7.21017	8.48786	-1.2777	7.47e-05	0.00142603
LOC652750	6.6293	6.4736	0.1557	7.48e-05	0.00142708
FLJ43950	6.82572	6.61655	0.209174	7.5e-05	0.00142884
LOC647257	6.71155	6.49877	0.212774	7.51e-05	0.00142884
VPS24	7.04044	7.56723	-0.526789	7.5e-05	0.00142884
ZNF252	6.85216	7.314	-0.461835	7.51e-05	0.00142884
PHKG2	6.53097	6.78009	-0.249121	7.51e-05	0.00142933
RNF13	6.9451	7.22017	-0.275071	7.54e-05	0.00143345
SMARCC2	6.66987	7.16404	-0.494168	7.54e-05	0.00143345
LOC646829	6.75753	6.51589	0.241644	7.58e-05	0.00143905
NOP58	7.28753	8.16684	-0.879306	7.59e-05	0.00143949
KPNA4	6.97313	7.85191	-0.878786	7.61e-05	0.00144335
NUP85	6.7251	7.34416	-0.619059	7.66e-05	0.00145231
GNG13	7.07951	6.59407	0.485436	7.7e-05	0.00145884
ERCC3	6.60809	6.93966	-0.331565	7.72e-05	0.00146108
MED12	6.51373	6.73281	-0.219082	7.73e-05	0.00146309
LOC100134524	6.64022	6.49182	0.148407	7.76e-05	0.00146641
ARHGAP17	6.78906	7.2749	-0.485834	7.76e-05	0.00146706
LOC100133565	7.53557	8.25452	-0.718954	7.8e-05	0.0014731
RP5-1022P6.2	6.64812	7.00522	-0.357096	7.82e-05	0.00147687
LOC645492	6.85553	6.59663	0.258893	7.84e-05	0.0014796
WDR92	6.49804	6.71142	-0.213389	7.86e-05	0.00148097
RBMY1E	6.73208	6.55105	0.181027	7.88e-05	0.00148552
STRADB	6.69971	7.09982	-0.400107	7.9e-05	0.00148822
CBS	6.52604	7.04214	-0.516102	7.91e-05	0.0014893
RBM42	7.17973	7.92451	-0.744782	7.95e-05	0.00149571
LOC654259	6.65683	6.46257	0.194265	7.97e-05	0.00149823
CCDC99	6.36529	6.52274	-0.157449	8.04e-05	0.0015083
CXorf40A	6.57122	7.06371	-0.492483	8.04e-05	0.0015083
SNRPA1	7.68002	8.28943	-0.609412	8.04e-05	0.0015083
SRC	6.81602	7.41106	-0.595031	8.05e-05	0.00150913
HADHB	6.58312	7.03661	-0.453491	8.06e-05	0.00151059
C20orf3	6.86409	7.56312	-0.699028	8.12e-05	0.00152109
LOC643326	6.73087	6.54606	0.184819	8.17e-05	0.00152835
CCL20	6.56738	7.51645	-0.949068	8.17e-05	0.00152835
LOC391692	6.74324	6.57	0.173238	8.18e-05	0.00152837
SPRYD5	6.39227	6.60098	-0.208709	8.19e-05	0.00152955
PDE8A	6.75631	6.53709	0.219218	8.2e-05	0.00153019
LAT1-3TM	7.08985	6.67859	0.411257	8.21e-05	0.0015329
C3orf58	6.47106	6.73016	-0.2591	8.25e-05	0.00153306
CIRH1A	6.96997	7.60455	-0.634572	8.25e-05	0.00153306
GRB10	6.65132	6.91035	-0.259034	8.24e-05	0.00153306
LOC390424	6.6189	6.44998	0.168925	8.24e-05	0.00153306
RRN3	6.73315	7.20012	-0.466976	8.23e-05	0.00153306
RRP7A	6.90152	7.56509	-0.66357	8.25e-05	0.00153306
TAF5	6.40823	6.59743	-0.189198	8.25e-05	0.00153306
ZNF526	6.51064	6.69305	-0.182403	8.23e-05	0.00153306
LOC644008	6.627	6.49068	0.136322	8.26e-05	0.00153356
EXOSC8	6.83787	7.1791	-0.341233	8.28e-05	0.00153629
OR7E24	7.02134	6.56491	0.456427	8.29e-05	0.00153719
PTPRR	6.85521	6.62353	0.231685	8.3e-05	0.00153766
HNRPH3	6.72046	7.29618	-0.575727	8.32e-05	0.00154061
ADA	6.41683	6.69809	-0.281256	8.34e-05	0.00154348
CREBL1	6.42996	6.63485	-0.204885	8.36e-05	0.00154372
LOC201175	6.38881	6.60324	-0.214433	8.35e-05	0.00154372
LOC646917	6.73481	6.48838	0.24643	8.35e-05	0.00154372
EBNA1BP2	7.35545	8.39763	-1.04218	8.39e-05	0.00154877
TAS1R2	7.00776	6.64264	0.365122	8.41e-05	0.00155233
HSZFP36	6.64808	7.20634	-0.558261	8.47e-05	0.00156187
B9D2	6.71062	7.08851	-0.377889	8.5e-05	0.00156641
RTEL1	8.44528	7.38862	1.05666	8.53e-05	0.00157075
SSSCA1	6.48856	6.69365	-0.205093	8.54e-05	0.00157192
LOC341356	6.84394	6.49036	0.353582	8.55e-05	0.00157328
ATP6V1H	6.9354	7.35077	-0.415371	8.59e-05	0.00157929
HNRPA1L-2	6.60638	7.04118	-0.434798	8.64e-05	0.00158663
TRPM7	6.74317	6.54522	0.197947	8.64e-05	0.00158663
CCRN4L	6.56379	6.77691	-0.213126	8.66e-05	0.00159007
LOC652876	7.05401	6.64792	0.406094	8.71e-05	0.00159792
GOT1	6.89837	7.75522	-0.85685	8.74e-05	0.00159944
LOC100134228	6.63421	6.47509	0.159123	8.74e-05	0.00159944
LOC100134773	6.67587	6.51997	0.155896	8.73e-05	0.00159944
LOC651495	6.79492	6.62565	0.16927	8.73e-05	0.00159944
IAH1	7.2099	7.74229	-0.532387	8.76e-05	0.00160257
TTC23	6.56489	6.80243	-0.237539	8.82e-05	0.00161254
C9orf10OS	6.58779	7.00746	-0.419669	8.83e-05	0.00161386
MRPL50	6.88704	7.75335	-0.866303	8.86e-05	0.00161718
KIDINS220	7.03969	7.46451	-0.424815	8.89e-05	0.00162159
C7orf28A	6.61473	6.93652	-0.321787	8.9e-05	0.00162233
CBR4	6.47753	6.73144	-0.253913	8.93e-05	0.00162651
KIR3DX1	6.4749	6.38383	0.0910776	8.92e-05	0.00162651
LOC645033	6.96087	6.62185	0.339019	8.93e-05	0.00162651
C9orf140	6.58916	6.81182	-0.22266	8.95e-05	0.00162774
CCDC34	6.69591	7.29535	-0.599443	8.97e-05	0.00163064
RAP1A	6.67663	6.5474	0.12923	8.99e-05	0.00163359
NYNRIN	6.69135	7.17647	-0.485125	9e-05	0.00163461
XKR8	6.51232	6.71547	-0.20315	9.01e-05	0.00163524
ITSN2	6.95954	6.6234	0.336149	9.02e-05	0.00163728
LOC653034	6.96832	6.66104	0.307289	9.03e-05	0.00163775
MRPL2	6.85748	7.42497	-0.567484	9.12e-05	0.00165316
LOC728088	6.69683	6.51494	0.181894	9.13e-05	0.00165345
KCNB2	6.79354	6.58538	0.20816	9.15e-05	0.00165587
CCDC46	6.39025	6.57675	-0.186495	9.17e-05	0.00165921
LOC642265	6.74074	6.55236	0.188382	9.2e-05	0.00166417
C6orf106	6.62025	6.9221	-0.301852	9.24e-05	0.00166859
LOC441546	6.78842	6.52315	0.265269	9.24e-05	0.00166859
LOC650680	6.88082	6.53557	0.345246	9.27e-05	0.00167287
KCNK2	6.8781	6.55944	0.318667	9.3e-05	0.00167708
gm127	6.9151	6.61095	0.304147	9.31e-05	0.00167769
LGALS8	6.90227	7.37431	-0.472039	9.32e-05	0.00168005
AATF	6.66378	7.17986	-0.516083	9.34e-05	0.00168286
ALDH1A3	6.61643	7.33628	-0.719852	9.36e-05	0.0016845
LOC652825	6.78339	6.51377	0.269621	9.38e-05	0.00168678
PSMD10	6.81134	7.70921	-0.897869	9.39e-05	0.00168853
KIAA1199	6.44844	7.15451	-0.706069	9.4e-05	0.00168863
LOC649179	6.7676	6.51328	0.254318	9.41e-05	0.00168939
LOC648556	6.74889	6.52443	0.22446	9.44e-05	0.00169359
CDC123	6.55244	7.06392	-0.511479	9.45e-05	0.00169501
C14orf166	7.23961	8.11518	-0.875563	9.46e-05	0.0016955
COPG	6.93012	7.25715	-0.327027	9.48e-05	0.00169783
SNORD26	6.69225	6.49804	0.194202	9.48e-05	0.00169783
FAM22C	6.98534	6.56378	0.421561	9.49e-05	0.00169915
NT5DC3	6.58514	6.88378	-0.298644	9.5e-05	0.00169984
LOC653907	6.83509	6.52417	0.310926	9.51e-05	0.0017005
C10orf28	6.53773	6.74736	-0.209626	9.53e-05	0.00170272
DNAJC12	6.90152	7.66656	-0.765034	9.55e-05	0.00170537
DCP1A	6.43337	6.66178	-0.228415	9.58e-05	0.00170837
NLGN4X	6.96877	6.67227	0.296502	9.58e-05	0.00170837
WHDC1L2	6.76004	6.55768	0.202365	9.59e-05	0.00170907
PARD6A	6.49573	6.8047	-0.30897	9.6e-05	0.0017106
MAD2L1BP	6.58856	6.98249	-0.393929	9.61e-05	0.00171068
LSS	6.59157	7.07257	-0.481001	9.63e-05	0.00171293
IFT172	6.48038	6.66517	-0.184787	9.64e-05	0.00171361
KIAA0892	6.53498	6.79311	-0.258127	9.64e-05	0.00171361
TDRD7	6.61426	7.08063	-0.466373	9.65e-05	0.00171457
HERC2	6.47289	6.71185	-0.238961	9.67e-05	0.00171644
LOC646085	6.55786	6.43857	0.119287	9.68e-05	0.00171713
LOC441089	7.07256	7.53565	-0.463095	9.68e-05	0.00171729
LOC730291	6.67818	6.48134	0.196844	9.74e-05	0.00172483
SRP54	7.45499	8.07839	-0.623403	9.73e-05	0.00172483
TIMM10	7.01933	7.61898	-0.599649	9.74e-05	0.00172489
TMED10	6.49675	6.74479	-0.248044	9.77e-05	0.0017279
RAB3IL1	6.448	6.69676	-0.24876	9.82e-05	0.00173634
SNORD111B	6.68114	6.48266	0.198476	9.85e-05	0.00174166
PSMD1	6.89427	7.56989	-0.67562	9.88e-05	0.00174449
CDC20	6.69485	7.5495	-0.854657	9.93e-05	0.00175339
IL4R	6.71562	7.16612	-0.450504	9.98e-05	0.00176084
LOC643755	6.82817	6.57882	0.249349	9.99e-05	0.00176084
GFOD2	6.47783	6.68344	-0.205617	0.000100077	0.00176187
LOC642846	6.93745	6.54953	0.387922	0.000100058	0.00176187
LOC652097	6.83812	6.63736	0.200752	0.0001	0.00176187
MMP21	6.86138	6.55696	0.304423	0.000100301	0.00176481
OR4A5	6.72494	6.51574	0.209199	0.000100613	0.00176932
CKS1B	7.54224	8.43271	-0.890473	0.000100834	0.00177221
LOC643792	6.93143	6.55606	0.375368	0.000101461	0.00178223
LRCH1	6.63838	6.47778	0.1606	0.000101768	0.00178562
TECPR1	6.51525	6.85423	-0.338974	0.00010175	0.00178562
LOC646667	6.71709	6.53273	0.184362	0.00010223	0.00179273
LOC142937	6.9129	6.5702	0.342695	0.000102382	0.0017944
CLN5	6.69514	7.00393	-0.308788	0.000102716	0.00179925
KIAA1843	6.90118	6.54158	0.359605	0.00010341	0.00180998
LOC652677	6.8295	6.55067	0.278823	0.000103444	0.00180998
LOC643429	6.67278	6.45165	0.221133	0.000103619	0.00181102
WDR12	6.75261	7.06874	-0.316136	0.000103565	0.00181102
CSE1L	7.5661	8.13668	-0.570582	0.000104508	0.00182554
USP46	6.7129	6.51403	0.198873	0.000104958	0.00183239
FLJ14816	6.62975	6.46391	0.165838	0.000105193	0.00183548
BTN3A1	6.48838	6.73678	-0.248398	0.00010545	0.00183665
HDAC6	6.68302	7.08042	-0.397404	0.000105367	0.00183665
IMPG2	6.69756	6.52212	0.175445	0.000105391	0.00183665
LOC653429	6.75851	6.53683	0.221681	0.000105494	0.00183665
ACTL6A	7.01537	7.69761	-0.682236	0.000105826	0.0018414
LOC440268	6.94628	6.62066	0.325617	0.000105893	0.00184156
KIAA1333	6.36251	6.5042	-0.141694	0.000106026	0.00184285
LOC643146	6.54444	6.42942	0.115019	0.000106143	0.00184387
C15orf28	6.81647	6.5605	0.255966	0.000106593	0.00184957
KHNYN	6.52799	6.80986	-0.281861	0.000106562	0.00184957
ZC3HAV1L	6.74727	6.55181	0.195455	0.000106648	0.00184957
INPP5D	6.43053	6.59658	-0.166051	0.000107004	0.00185337
LGTN	6.91383	7.56931	-0.655485	0.000106926	0.00185337
TUSC4	6.94853	7.56704	-0.618512	0.000107044	0.00185337
SPANXB2	6.63945	6.44961	0.189848	0.000107228	0.00185554
LOC100134327	6.73548	6.50809	0.227396	0.000107305	0.00185584
CSN1S2A	6.67723	6.50294	0.174287	0.000107447	0.00185727
IFIT3	6.58288	7.05263	-0.46976	0.00010776	0.00186165
MIR573	6.76705	6.57164	0.195409	0.000107934	0.00186364
FLJ30430	6.77722	6.59737	0.179853	0.000108035	0.00186436
MRPS16	6.75797	7.21946	-0.461485	0.000108325	0.00186834
PPP2R4	7.00531	7.62426	-0.618957	0.000108524	0.00187075
WBP11	7.02796	7.68362	-0.655657	0.000108881	0.00187587
DDX19A	6.72669	7.14804	-0.421344	0.000109186	0.0018801
PJCG6	6.95694	6.62431	0.332638	0.000109371	0.00188225
LOC653210	6.85417	6.59257	0.261598	0.000109635	0.00188576
LOC441340	6.85101	6.54521	0.305794	0.000110212	0.00189465
KIAA1244	6.69182	7.05253	-0.360706	0.000110706	0.00190163
NGDN	6.81299	7.4229	-0.60991	0.000110739	0.00190163
DUS3L	6.61524	6.84479	-0.229543	0.000111149	0.00190658
OR10H4	7.08742	6.62142	0.466004	0.000111098	0.00190658
BRAF	6.2952	6.39708	-0.101886	0.000111229	0.00190691
LOC100132000	6.53207	6.41591	0.116156	0.000111626	0.00191267
PBK	6.42634	6.6671	-0.240759	0.00011174	0.00191358
SPEN	6.77351	7.28432	-0.510809	0.000111814	0.00191381
PRMT3	6.9782	7.37589	-0.397694	0.000111903	0.00191429
LOC644479	6.69139	6.50151	0.189881	0.000112403	0.0019218
EIF4EBP2	6.5143	6.8186	-0.3043	0.000112915	0.00192891
TBRG4	6.87049	7.57122	-0.700727	0.000112942	0.00192891
MAN2C1	6.53886	6.80253	-0.263662	0.000113186	0.00193098
NP	6.87529	7.39579	-0.520501	0.000113167	0.00193098
C10orf37	6.79379	6.57894	0.214852	0.000113628	0.00193328
GGCX	6.6142	6.93879	-0.32459	0.000113606	0.00193328
KCTD6	6.70818	7.2667	-0.558521	0.000113517	0.00193328
KIAA0247	6.59674	7.09381	-0.497072	0.000113593	0.00193328
LOC402112	6.80854	7.30309	-0.494552	0.000113477	0.00193328
LOC100134381	6.5332	6.42323	0.109975	0.00011375	0.0019343
DEDD2	7.37955	7.99181	-0.61226	0.000114139	0.00193986
GPI	7.41587	8.11559	-0.699713	0.000114204	0.00193993
LOC100133313	6.65569	6.46327	0.192413	0.000114273	0.00194005
DCAF6	7.1457	7.84762	-0.701917	0.000114782	0.00194764
TIPRL	6.65156	6.92318	-0.271613	0.000115147	0.00195278
CD9	6.78052	7.4161	-0.635588	0.000115275	0.00195291
IMMT	7.01626	7.82285	-0.806592	0.000115279	0.00195291
THBS1	6.3902	6.69811	-0.307906	0.00011556	0.00195662
MARCHF7	7.22779	7.97814	-0.750354	0.00011584	0.00195925
SLC38A10	6.6395	6.8894	-0.249908	0.000115828	0.00195925
LOC400013	6.72601	7.22356	-0.497549	0.000115914	0.00195944
EDEM1	6.55884	6.96348	-0.404638	0.000116374	0.00196616
LOC650363	6.85859	6.58706	0.271527	0.000116613	0.00196913
LOC100133409	6.88095	6.60196	0.278987	0.000116716	0.00196981
LOC643261	6.62093	6.51481	0.106125	0.000117459	0.0019813
ZNF610	6.79019	6.5994	0.190784	0.00011813	0.00199154
LOC729086	6.95008	7.31811	-0.36803	0.000118371	0.00199454
LOC90120	7.04512	6.76396	0.281163	0.000118945	0.00200314
KIAA0460	6.42755	6.65249	-0.22494	0.000119269	0.00200751
TMEM41A	6.38655	6.55807	-0.171529	0.000119406	0.00200874
ACTN1	6.95409	7.68591	-0.731823	0.000119748	0.00201049
FLJ44054	7.93647	7.22449	0.711982	0.000119644	0.00201049
GNL2	7.22837	8.16014	-0.931772	0.000119766	0.00201049
NOSIP	7.65558	8.2476	-0.592011	0.000119707	0.00201049
LOC647025	6.69105	6.50019	0.190861	0.00011984	0.00201066
LOC100132107	6.6484	6.50679	0.141612	0.000120382	0.00201868
SMAD5	7.24459	8.09123	-0.846645	0.000120511	0.00201976
SYK	6.5075	6.85851	-0.351006	0.000121619	0.00203725
CPE	6.69374	7.89881	-1.20507	0.000121717	0.0020378
ARL13B	6.80229	6.64499	0.1573	0.000121976	0.00204073
LOC653461	6.61386	6.48172	0.132143	0.000122021	0.00204073
MCM6	7.10314	7.70406	-0.600925	0.000122144	0.00204165
NCAPD3	6.43708	6.65005	-0.212977	0.000122207	0.00204165
FLJ37453	6.71322	6.48381	0.229413	0.000122469	0.00204277
NDFIP1	6.54954	6.92054	-0.370997	0.000122462	0.00204277
VRK1	6.45276	6.59816	-0.145402	0.000122449	0.00204277
MTL5	6.71742	6.57105	0.146367	0.000122542	0.00204291
HOOK1	6.82141	7.28408	-0.462676	0.000122989	0.00204928
FOXRED1	6.67648	7.06863	-0.39215	0.000123101	0.00205005
CD276	6.93765	7.2826	-0.344945	0.000123382	0.00205365
SH3GL1	6.52759	6.69418	-0.166595	0.000123464	0.00205392
KBTBD11	6.46691	6.83927	-0.37236	0.000123875	0.00205858
MGC87042	6.72667	7.29501	-0.568335	0.000123873	0.00205858
C14orf93	6.65811	6.93263	-0.274527	0.000124001	0.00205958
LOC646817	6.88251	6.61277	0.269739	0.000124176	0.0020614
RNF103	6.91951	7.34086	-0.42135	0.000124428	0.00206449
RBMS2	6.46447	6.64023	-0.175754	0.000124563	0.00206564
FAM82A2	7.24952	7.72274	-0.473213	0.000124811	0.00206862
LOC649167	6.81931	6.60475	0.214565	0.000124874	0.00206862
RP13-360B22.2	6.65172	6.51941	0.132309	0.000125022	0.00206998
AP1M2	6.60226	6.918	-0.315739	0.000125242	0.00207253
TOP3B	6.65113	6.9408	-0.289673	0.000125843	0.00208138
AIMP2	7.00091	7.84511	-0.844197	0.00012617	0.00208165
C1orf26	6.42991	6.59337	-0.163455	0.000126049	0.00208165
LOC649947	6.93717	6.64216	0.295016	0.000126383	0.00208165
OPRS1	6.63194	6.47184	0.160097	0.000126085	0.00208165
RUNDC2B	6.8634	6.54915	0.314253	0.000126341	0.00208165
SLC39A14	6.44146	6.73068	-0.289213	0.000126389	0.00208165
SYNJ1	6.6915	7.05539	-0.363894	0.000126198	0.00208165
TESK2	6.33649	6.44954	-0.113049	0.000126295	0.00208165
C6orf191	6.81737	6.59985	0.217526	0.00012647	0.00208188
HUWE1	6.48327	6.65506	-0.171792	0.000126795	0.00208615
HMGA1	7.13365	7.75951	-0.625861	0.000127106	0.00209017
CPNE3	7.66321	8.65792	-0.994714	0.000127355	0.00209207
ZNF22	7.12378	7.70003	-0.576246	0.000127343	0.00209207
DUS1L	6.70253	7.12663	-0.424093	0.000127617	0.00209528
CSRP2BP	6.70043	7.1457	-0.445272	0.000127723	0.00209593
SFXN5	6.40675	6.57697	-0.170223	0.000127961	0.00209764
TSPAN15	6.78117	7.08419	-0.303014	0.000127904	0.00209764
RBM5	7.08371	7.60863	-0.524926	0.000128171	0.00209998
EDG4	6.67922	7.18099	-0.501773	0.000128805	0.00210817
SMAD3	6.81794	7.0861	-0.26816	0.000128765	0.00210817
HMGB2	6.99758	7.33019	-0.332607	0.000128891	0.00210849
ATAD1	6.88795	7.08651	-0.19856	0.000129263	0.00211282
FAM55A	6.45218	6.35604	0.0961381	0.000129291	0.00211282
MESDC1	6.35713	6.50996	-0.152832	0.000129531	0.00211565
RPL39L	6.7948	7.21548	-0.42068	0.000129749	0.00211811
LOC652000	6.68355	6.46619	0.217358	0.000130653	0.00213176
KRAS	6.64178	6.94616	-0.304378	0.000130798	0.00213302
ZMYND15	6.43507	6.6488	-0.21373	0.000131377	0.00214134
LOC387924	6.70448	6.46074	0.243742	0.000132198	0.00215361
TLK1	6.63426	6.98693	-0.352664	0.000132429	0.00215626
NUP160	6.86002	7.20358	-0.343554	0.000132501	0.00215632
LOC647987	6.97018	6.64097	0.329207	0.000133016	0.00216357
LOC284067	6.66558	6.47327	0.192309	0.000133521	0.00216856
MOV10L1	6.75705	6.551	0.206044	0.000133484	0.00216856
TEKT2	7.14358	6.67885	0.464731	0.00013353	0.00216856
C4orf33	6.54567	6.77929	-0.233619	0.000133721	0.00216978
MYOZ2	6.88521	6.61897	0.266244	0.000133743	0.00216978
LOC651612	6.77482	6.6016	0.173221	0.00013443	0.00217868
STK11	6.41811	6.61356	-0.195447	0.000134384	0.00217868
C1orf174	6.84954	7.25619	-0.406644	0.000134569	0.00217982
LOC731035	7.01722	6.60283	0.414393	0.000134726	0.00218123
LRRC1	7.28082	7.82587	-0.545046	0.00013521	0.00218643
RABEP1	6.61305	6.88891	-0.275866	0.000135293	0.00218643
RSHL1	6.73083	6.50402	0.226804	0.000135175	0.00218643
SELT	6.93674	7.20989	-0.27315	0.000135326	0.00218643
ARMCX6	6.59185	6.8667	-0.274857	0.000135653	0.0021883
CCDC71	6.57901	7.00611	-0.427098	0.00013566	0.0021883
F2RL1	6.7446	7.36391	-0.619317	0.000135715	0.0021883
SPIN1	6.36781	6.55053	-0.182725	0.00013572	0.0021883
ZPBP2	6.73009	6.56918	0.160908	0.000135928	0.00219054
MTMR6	6.56711	6.88098	-0.313863	0.000136181	0.00219348
AFAP1L2	6.3863	6.66938	-0.283086	0.000136739	0.00219788
CDC42SE1	6.43454	6.61025	-0.175705	0.000137009	0.00219788
FAM60A	6.93911	7.56538	-0.626268	0.000136539	0.00219788
GPHN	6.50239	6.68717	-0.184778	0.000136827	0.00219788
LOC100128701	6.58765	6.45524	0.132401	0.000137013	0.00219788
NR3C2	6.53579	6.85318	-0.317387	0.000136995	0.00219788
SAP30L	7.18389	7.50308	-0.319189	0.000136644	0.00219788
STAG3L1	6.908	6.59242	0.31558	0.000136732	0.00219788
LOC100133845	6.66682	6.47751	0.189313	0.000137132	0.00219866
C1orf66	6.6925	7.18047	-0.487968	0.000137387	0.00220128
ZC3H15	6.77458	7.15006	-0.375481	0.000137435	0.00220128
M6PR	6.60704	6.90514	-0.298105	0.000137532	0.00220171
RIG	6.67688	6.49845	0.178431	0.000137754	0.00220413
SGTA	6.52171	6.788	-0.266293	0.000138098	0.00220851
C21orf29	6.8251	6.54237	0.282737	0.000138236	0.0022096
LOC647634	6.73332	6.49632	0.237007	0.00013841	0.00221126
PYY2	6.85385	6.58095	0.272897	0.000139523	0.00222709
UCK2	6.44956	6.71053	-0.260967	0.000139543	0.00222709
FHL2	7.11083	8.46776	-1.35693	0.00013987	0.00222892
LOC345041	7.35868	8.14795	-0.789274	0.0001398	0.00222892
MBNL2	7.19118	7.98722	-0.79604	0.000139815	0.00222892
LOC285407	6.845	6.57736	0.267642	0.00013996	0.00222922
DEF8	6.91833	7.36094	-0.44261	0.000140359	0.00223443
C15orf39	6.59673	6.98851	-0.391771	0.000140621	0.00223654
LOC402665	6.62997	6.46587	0.164104	0.000140637	0.00223654
LOC644988	6.76519	6.99564	-0.230448	0.000140794	0.00223654
LOC650155	6.86972	6.60879	0.26093	0.000140813	0.00223654
PREB	6.95798	7.46346	-0.505481	0.000140847	0.00223654
IPO4	6.80398	7.0152	-0.211217	0.000141737	0.00224953
LOC644948	6.87013	6.56094	0.309189	0.000141858	0.00225032
RGS19	6.81745	7.22524	-0.407794	0.000142039	0.00225206
MKL1	6.46026	6.68593	-0.225665	0.000142226	0.00225389
CHM	6.76252	7.21681	-0.454286	0.000142426	0.00225591
OR4F17	6.62087	6.47468	0.146196	0.000142619	0.00225784
KIAA1688	6.54617	6.96084	-0.414671	0.000142761	0.00225855
LOC644548	6.79978	6.56791	0.231871	0.000142808	0.00225855
LOC285194	6.59726	6.44049	0.156776	0.000143235	0.00226303
PAAF1	6.51698	6.87416	-0.357183	0.000143173	0.00226303
NUBP1	6.6647	7.04778	-0.383085	0.000143501	0.00226609
DPH2	6.87786	7.47203	-0.594163	0.000143669	0.0022676
CEP57	6.42084	6.57957	-0.158729	0.000143999	0.00227114
MCM3AP	6.90781	7.46874	-0.560932	0.000144038	0.00227114
APOBEC3A	6.63229	6.44113	0.191159	0.000144237	0.00227314
OR52M1	6.8157	6.60818	0.20752	0.000144513	0.00227635
WDR45	6.79114	7.16223	-0.371091	0.000144829	0.00228019
LOC645385	7.05254	7.51868	-0.466141	0.000145165	0.00228433
LOC649489	6.78705	6.5328	0.254252	0.000145488	0.0022877
[truncated: 2,376 more rows]

## Sheet: Table S2B
Table S2B: Genes with significant differential expression levels between solid subtype and other subtypes
Name	Mean (Solid)	Mean (Others)	Log2FC	P-value	FDR
AKIRIN2	7.54209	7.14724	0.394857	4.04842e-07	0.00181303
C20orf20	8.10843	7.42784	0.680585	8.89233e-08	0.00181303
EXOC6B	6.38788	6.50979	-0.121919	1.91746e-07	0.00181303
LOC100128474	6.39896	6.56733	-0.16837	4.86085e-07	0.00181303
LOC650261	6.435	6.60342	-0.16842	3.00924e-07	0.00181303
LOC651150	6.50953	6.703	-0.193467	1.60406e-07	0.00181303
LOC652003	6.47001	6.61421	-0.144209	5.19245e-07	0.00181303
PLA2G10	7.24182	9.13417	-1.89235	3.545e-07	0.00181303
TMEM206	6.98959	6.69654	0.293047	2.4537e-07	0.00181303
DCP1B	6.60678	6.78391	-0.177135	6.88833e-07	0.0019852
LOC729218	6.51566	6.69253	-0.176874	7.58073e-07	0.0019852
NRBP1	7.0726	6.79381	0.27879	7.4022e-07	0.0019852
LOC100128007	6.43541	6.59692	-0.161506	8.53962e-07	0.00206429
LOC100134235	6.42405	6.54604	-0.121983	1.03052e-06	0.00231315
TMPRSS7	6.51682	6.6987	-0.181879	1.13493e-06	0.00237768
C17orf103	6.4564	6.60216	-0.14576	1.75066e-06	0.00323615
LOC100134318	6.40181	6.53206	-0.130253	1.72034e-06	0.00323615
LOC440041	6.39088	6.51348	-0.122598	1.88029e-06	0.00328268
CCIN	6.4593	6.63993	-0.18063	3.24802e-06	0.00332216
CNR1	6.51411	6.72001	-0.205895	3.48176e-06	0.00332216
CREB3L1	6.48047	6.61802	-0.137549	3.87083e-06	0.00332216
EPS8L2	6.57067	6.77533	-0.204658	3.2959e-06	0.00332216
LOC100130386	6.47031	6.681	-0.210688	3.81403e-06	0.00332216
LOC100131688	6.44814	6.60975	-0.16161	3.98545e-06	0.00332216
LOC100132453	6.43566	6.58024	-0.144577	2.69351e-06	0.00332216
LOC401913	6.34608	6.46286	-0.116776	3.91845e-06	0.00332216
LOC440419	6.33982	6.48376	-0.143937	4.03123e-06	0.00332216
LOC441120	6.52129	6.66887	-0.147575	4.2841e-06	0.00332216
LOC441347	6.46095	6.68798	-0.227028	3.53214e-06	0.00332216
LOC642083	6.45478	6.63314	-0.178367	2.41354e-06	0.00332216
LOC642165	6.50908	6.74694	-0.237863	2.50881e-06	0.00332216
LOC643130	6.5178	6.77723	-0.25943	2.95603e-06	0.00332216
LOC644044	6.43581	6.56954	-0.133731	4.3344e-06	0.00332216
LOC646428	6.36611	6.53228	-0.166172	3.35157e-06	0.00332216
LOC652048	6.4941	6.70375	-0.209649	2.64344e-06	0.00332216
LOC728936	6.52554	6.72308	-0.197541	2.44486e-06	0.00332216
MYO5C	7.45076	8.04085	-0.590091	4.21928e-06	0.00332216
PDE8A	6.46953	6.61256	-0.143022	2.43996e-06	0.00332216
RAB8A	7.68959	7.2443	0.445291	4.02593e-06	0.00332216
RUNX1T1	6.52473	6.67186	-0.147132	3.51588e-06	0.00332216
STRADB	7.42659	6.90854	0.518055	2.34717e-06	0.00332216
HAL	6.54009	6.79054	-0.250449	4.56433e-06	0.00341509
CAMKK2	6.47273	6.61694	-0.144209	4.71965e-06	0.00344919
ERN2	6.37409	6.71281	-0.338727	5.64369e-06	0.00361535
KLB	6.58296	6.77775	-0.194787	5.35373e-06	0.00361535
LOC400389	6.45138	6.57661	-0.125221	5.48626e-06	0.00361535
LOC440243	6.35598	6.50386	-0.147887	5.09038e-06	0.00361535
LOC652392	6.48646	6.68645	-0.199987	5.8674e-06	0.00361535
LOC652786	6.4113	6.59179	-0.18049	5.53064e-06	0.00361535
LOC653581	6.48423	6.72064	-0.236412	5.71268e-06	0.00361535
TSHB	6.26431	6.36254	-0.0982337	5.85409e-06	0.00361535
LOC100128156	6.40768	6.55673	-0.14905	6.04996e-06	0.00362392
MIR765	6.36553	6.49142	-0.125888	6.22726e-06	0.00362392
WDR87	6.57575	6.80562	-0.229873	6.22487e-06	0.00362392
GPR87	6.46407	6.62005	-0.15598	6.95921e-06	0.00377057
SNORD32A	6.60323	6.77824	-0.175003	6.78155e-06	0.00377057
TMIGD1	6.4696	6.6218	-0.152209	6.87641e-06	0.00377057
ZDHHC13	6.58614	6.85341	-0.267273	6.71545e-06	0.00377057
C16orf89	6.73944	7.78495	-1.04551	7.19486e-06	0.00383218
FAM90A8	6.45473	6.61907	-0.164346	7.4717e-06	0.00385825
LRRTM4	6.45537	6.59872	-0.143355	7.48936e-06	0.00385825
ABHD12B	6.52586	6.75193	-0.22607	8.08322e-06	0.00406636
GALIG	6.52855	6.69406	-0.165513	8.15212e-06	0.00406636
CCDC78	6.31922	6.38983	-0.0706119	8.60139e-06	0.00422342
CAMK2D	6.48432	6.71077	-0.22645	8.75406e-06	0.00423225
LOC645089	6.4712	6.64482	-0.173615	9.01999e-06	0.00429475
ADRB3	6.43614	6.60762	-0.171483	1.06082e-05	0.00464271
ATG4B	6.40896	6.56799	-0.159032	1.03647e-05	0.00464271
LOC644500	6.521	6.65735	-0.136353	1.042e-05	0.00464271
LOC653333	6.60542	6.77815	-0.17273	1.06372e-05	0.00464271
MIR323	6.43978	6.591	-0.151222	1.01416e-05	0.00464271
SCARNA15	6.44294	6.5872	-0.144261	1.04699e-05	0.00464271
CLDN24	6.46171	6.59255	-0.130835	1.15299e-05	0.00496338
LOC642374	6.42345	6.59605	-0.172597	1.18409e-05	0.00502837
CDKN2D	7.13909	6.84652	0.292573	1.26722e-05	0.00508658
EXOD1	6.56837	6.74644	-0.178068	1.26538e-05	0.00508658
LOC647208	6.45979	6.60004	-0.140248	1.24851e-05	0.00508658
LOC648138	6.51816	6.72048	-0.202318	1.26255e-05	0.00508658
LOC728352	6.39006	6.52377	-0.13371	1.27873e-05	0.00508658
LOC642978	6.48596	6.68412	-0.198159	1.35053e-05	0.00510094
LOC644989	6.48529	6.64607	-0.160788	1.35015e-05	0.00510094
LOC648841	6.48504	6.70888	-0.223839	1.3307e-05	0.00510094
RAB5C	8.25424	7.8386	0.415635	1.36873e-05	0.00510094
SLC22A12	6.43884	6.60814	-0.169304	1.31414e-05	0.00510094
UBE2Z	7.52725	7.08744	0.439804	1.37973e-05	0.00510094
WDR76	6.4745	6.69203	-0.217526	1.39838e-05	0.00510978
FXYD3	6.49347	6.76462	-0.271147	1.45852e-05	0.00516701
LOC441340	6.47785	6.64341	-0.165562	1.52027e-05	0.00516701
LOC642220	6.49694	6.65056	-0.153619	1.50905e-05	0.00516701
LOC644038	6.43279	6.58829	-0.155496	1.51555e-05	0.00516701
MAPK8	6.51793	6.65439	-0.13646	1.52914e-05	0.00516701
MIR519A2	6.40633	6.54174	-0.135406	1.4321e-05	0.00516701
MUC6	6.52772	6.71268	-0.184955	1.46505e-05	0.00516701
LOC648738	6.44264	6.6305	-0.187861	1.5474e-05	0.00517309
FREM3	6.36264	6.46849	-0.10585	1.58379e-05	0.00518442
LOC648569	6.48803	6.61011	-0.122077	1.57788e-05	0.00518442
LOC284428	6.44178	6.62981	-0.188024	1.61631e-05	0.00519542
THAP5	6.63389	6.83745	-0.203568	1.62021e-05	0.00519542
CFL1	9.93295	9.42706	0.505885	1.82486e-05	0.00532387
DMTF1	7.41733	7.1264	0.290928	1.78733e-05	0.00532387
GGT6	6.44755	6.73482	-0.287274	1.81808e-05	0.00532387
LOC387885	6.48391	6.66867	-0.184764	1.70799e-05	0.00532387
LOC646050	6.39713	6.52724	-0.130104	1.7879e-05	0.00532387
LOC652148	6.41912	6.56676	-0.147642	1.72205e-05	0.00532387
NIPAL2	6.57157	6.69968	-0.128113	1.81776e-05	0.00532387
NXNL1	6.4931	6.64231	-0.149214	1.82968e-05	0.00532387
TSTD2	6.52078	6.70185	-0.18107	1.72732e-05	0.00532387
ZNF746	7.26201	6.89498	0.367036	1.79876e-05	0.00532387
LOC643784	6.44977	6.59656	-0.146793	1.88755e-05	0.00544185
FANCA	6.49921	6.67551	-0.17631	1.93076e-05	0.00546664
LOC649073	6.48545	6.63024	-0.144787	1.93094e-05	0.00546664
LOC100133536	6.4278	6.53824	-0.110435	1.95561e-05	0.00548706
LOC646097	6.44685	6.54591	-0.0990601	2.00763e-05	0.00558316
SLC22A2	6.5345	6.75558	-0.221081	2.05301e-05	0.00565929
H1FNT	6.50717	6.68614	-0.178976	2.14004e-05	0.00578107
LOC646676	6.47912	6.66078	-0.181664	2.13118e-05	0.00578107
WNK3	6.51221	6.68606	-0.173847	2.15238e-05	0.00578107
LOC727832	6.50795	6.6778	-0.169856	2.19426e-05	0.00584361
FLJ27255	6.44462	6.61281	-0.168189	2.27832e-05	0.00590262
LOC338651	6.46436	6.57607	-0.111719	2.25601e-05	0.00590262
LOC441054	6.53377	6.67555	-0.141778	2.30915e-05	0.00590262
LOC651914	6.47532	6.63961	-0.164291	2.2724e-05	0.00590262
SERPINA9	6.43722	6.57045	-0.133227	2.31033e-05	0.00590262
LOC149478	6.45617	6.58891	-0.132742	2.32993e-05	0.00590468
LOC442124	6.49707	6.66275	-0.165679	2.41353e-05	0.00601947
LOC728275	6.43601	6.53329	-0.0972815	2.40875e-05	0.00601947
C10orf50	6.4221	6.52825	-0.106144	2.47649e-05	0.00610525
C1orf141	6.56352	6.7772	-0.213675	2.51247e-05	0.00610525
GCA	7.50523	6.96725	0.537977	2.52564e-05	0.00610525
PSG4	6.52435	6.65589	-0.131541	2.49074e-05	0.00610525
C14orf101	6.49278	6.61626	-0.123486	2.61501e-05	0.00613259
LOC645322	6.42802	6.54454	-0.116521	2.56771e-05	0.00613259
LOC654165	6.5171	6.69995	-0.182851	2.57753e-05	0.00613259
LOC654203	6.53064	6.674	-0.143364	2.60386e-05	0.00613259
MARCHF8	6.46028	6.58721	-0.126934	2.64613e-05	0.0061596
C13orf36	6.37225	6.51885	-0.146605	3.01783e-05	0.00618935
CHD2	6.46903	6.63594	-0.166909	2.88759e-05	0.00618935
CHIA	6.43543	6.61678	-0.181348	3.00577e-05	0.00618935
IFLTD1	6.47641	6.63996	-0.163557	2.74162e-05	0.00618935
LOC100134791	6.40418	6.5435	-0.139314	2.70098e-05	0.00618935
LOC283682	6.46658	6.59538	-0.128802	3.02974e-05	0.00618935
LOC642503	6.47807	6.67823	-0.200162	2.94572e-05	0.00618935
LOC647108	6.59497	6.779	-0.184033	3.03313e-05	0.00618935
LOC647928	6.51861	6.71309	-0.194474	2.82472e-05	0.00618935
LOC648456	6.47307	6.62646	-0.153395	2.81495e-05	0.00618935
LOC649296	6.48267	6.66478	-0.18211	2.74154e-05	0.00618935
LOC653907	6.46033	6.62279	-0.162456	2.85751e-05	0.00618935
LOC728709	6.51062	6.67528	-0.164665	2.8319e-05	0.00618935
MAP1S	7.42534	6.99088	0.434459	2.78192e-05	0.00618935
PDZRN3	6.50011	6.66372	-0.163602	2.99986e-05	0.00618935
PHC2	6.54687	6.71582	-0.168955	2.896e-05	0.00618935
SIRPD	6.4497	6.56346	-0.113764	2.76758e-05	0.00618935
SLC9A3	6.58083	6.77878	-0.197953	2.90144e-05	0.00618935
TEPP	6.51198	6.67805	-0.166064	2.92529e-05	0.00618935
LOC388922	6.55741	6.79056	-0.233142	3.0746e-05	0.0062335
GAFA2	6.48429	6.62654	-0.142251	3.13503e-05	0.00626066
LOC643652	6.51064	6.70592	-0.195285	3.15137e-05	0.00626066
LOC646366	6.49979	6.6861	-0.186314	3.16769e-05	0.00626066
LOC728217	6.42792	6.55576	-0.12784	3.13403e-05	0.00626066
DEFB125	6.48761	6.62677	-0.139155	3.28626e-05	0.00627517
LOC100133572	6.48531	6.61191	-0.126596	3.29484e-05	0.00627517
LOC652100	6.39971	6.57303	-0.173317	3.25711e-05	0.00627517
LOC652646	6.46083	6.59813	-0.137304	3.29054e-05	0.00627517
NEURL2	6.56597	6.72834	-0.162368	3.27666e-05	0.00627517
OR4B1	6.43893	6.57133	-0.1324	3.28535e-05	0.00627517
AVPI1	7.8987	8.72075	-0.822048	3.34638e-05	0.00629275
DDX4	6.43806	6.55051	-0.112453	3.37583e-05	0.00629275
LOC644184	6.49068	6.6477	-0.157016	3.32685e-05	0.00629275
LOC729404	6.52919	6.63101	-0.101824	3.38417e-05	0.00629275
B4GALT5	8.00999	7.31299	0.697	3.46409e-05	0.00629757
FLJ45032	6.60398	6.7492	-0.145218	3.40893e-05	0.00629757
LOC643801	6.40436	6.56024	-0.155889	3.45996e-05	0.00629757
LOC644754	6.32755	6.47235	-0.144798	3.46692e-05	0.00629757
LOC644326	6.45215	6.56276	-0.110612	3.6333e-05	0.00656187
CSNK1G2	8.99799	8.55245	0.44554	3.66046e-05	0.00657313
SULT1A1	8.06912	8.68084	-0.611718	3.70786e-05	0.00662042
ZNF192	6.47301	6.61325	-0.140247	3.84448e-05	0.00682558
LOC100128576	6.41648	6.52447	-0.10799	3.97498e-05	0.00701762
LOC642672	6.50759	6.68878	-0.181186	4.06478e-05	0.00701914
LOC643595	6.44332	6.55445	-0.111138	4.06518e-05	0.00701914
OAZ1	12.3355	11.8576	0.477905	4.05123e-05	0.00701914
RAD52	6.56896	6.74696	-0.178008	4.01852e-05	0.00701914
EPB41	6.49355	6.64239	-0.148839	4.10234e-05	0.00704459
LOC729626	6.42375	6.5795	-0.155745	4.15968e-05	0.00710424
LOC651752	6.53705	6.6847	-0.147647	4.21492e-05	0.00712118
PSMD10	7.97441	7.40313	0.571279	4.20612e-05	0.00712118
CRLF2	6.57389	6.78398	-0.210088	4.32037e-05	0.00721457
CRYBA1	6.48251	6.65355	-0.17104	4.38498e-05	0.00721457
LOC653539	6.47115	6.62564	-0.15449	4.34761e-05	0.00721457
SPACA1	6.48421	6.6178	-0.133596	4.38499e-05	0.00721457
TMEM209	7.75001	7.18891	0.561095	4.35317e-05	0.00721457
ACD	7.1268	6.87124	0.255553	4.68593e-05	0.00722962
HDAC5	6.51106	6.64089	-0.129829	4.56658e-05	0.00722962
LOC100129334	6.39842	6.52465	-0.126228	4.67812e-05	0.00722962
LOC642451	6.51722	6.6459	-0.128676	4.6259e-05	0.00722962
LOC645029	6.519	6.64766	-0.128662	4.55217e-05	0.00722962
LOC648447	6.42562	6.57623	-0.150608	4.67486e-05	0.00722962
LOC649416	6.56223	6.6865	-0.124274	4.5449e-05	0.00722962
LOC729137	6.48981	6.61297	-0.12316	4.69321e-05	0.00722962
PXT1	6.44754	6.59627	-0.148736	4.64459e-05	0.00722962
SNORD117	6.41505	6.55027	-0.135216	4.66825e-05	0.00722962
TEKT5	6.43297	6.57661	-0.14364	4.67265e-05	0.00722962
YEATS2	7.1921	6.7486	0.443502	4.43512e-05	0.00722962
ZBBX	6.58252	6.7202	-0.137687	4.62751e-05	0.00722962
LOC643684	6.5411	6.7261	-0.185004	4.78764e-05	0.00733911
LOC653092	6.49324	6.67441	-0.181171	4.83894e-05	0.00738173
CCDC7	6.50059	6.66197	-0.161373	4.97981e-05	0.00752613
HOXA1	6.52915	6.68639	-0.157237	4.9815e-05	0.00752613
LOC654340	6.63091	6.87272	-0.241806	5.03028e-05	0.00752746
NT5C3L	7.35786	7.0302	0.327667	5.02403e-05	0.00752746
LOC730713	6.47626	6.64717	-0.170917	5.12028e-05	0.00762582
LOC100132960	6.50785	6.62355	-0.115698	5.19186e-05	0.00764362
LOC729212	6.49647	6.6501	-0.153632	5.2052e-05	0.00764362
SP3	7.43548	7.13034	0.305143	5.18158e-05	0.00764362
TUBA1B	11.1952	10.5252	0.670079	5.23022e-05	0.00764463
LOC649660	6.36849	6.49416	-0.125668	5.36307e-05	0.00780252
KIAA0748	6.45191	6.59495	-0.143038	5.43112e-05	0.00783949
LOC646570	6.47583	6.61282	-0.136983	5.43838e-05	0.00783949
C19orf62	8.17892	7.75573	0.423185	5.49768e-05	0.00784816
LOC643326	6.48194	6.61157	-0.129627	5.51931e-05	0.00784816
TINAG	6.53242	6.70274	-0.170327	5.47457e-05	0.00784816
FLJ23172	6.38619	6.52185	-0.135662	5.58712e-05	0.00786708
FSIP2	6.49301	6.63957	-0.14656	5.808e-05	0.00786708
HTR2C	6.29418	6.41105	-0.116874	5.78807e-05	0.00786708
LOC100130828	6.40767	6.53059	-0.122925	5.7689e-05	0.00786708
LOC100132705	6.48587	6.59587	-0.110003	5.76554e-05	0.00786708
LOC399746	6.44151	6.55861	-0.117092	5.77591e-05	0.00786708
LOC442403	6.47065	6.60821	-0.137561	5.74859e-05	0.00786708
LOC51152	6.50627	6.66902	-0.162747	5.78949e-05	0.00786708
MGC16075	6.47028	6.60327	-0.132986	5.63334e-05	0.00786708
MIR133B	6.42952	6.57849	-0.148969	5.8045e-05	0.00786708
S100P	7.17352	9.32585	-2.15233	5.69565e-05	0.00786708
AMPH	6.42732	6.57927	-0.151957	5.85958e-05	0.00786911
LOC643879	6.52545	6.70891	-0.183452	5.85007e-05	0.00786911
LOC100133308	6.47707	6.63009	-0.153017	6.04941e-05	0.00792728
LOC285423	6.53359	6.70789	-0.174304	5.98325e-05	0.00792728
LOC643677	6.43222	6.57223	-0.140006	6.00168e-05	0.00792728
LOC644135	6.5007	6.62838	-0.127671	6.07947e-05	0.00792728
MIR184	6.44942	6.62786	-0.178442	6.05523e-05	0.00792728
ZNF654	6.54317	6.72033	-0.177158	6.05969e-05	0.00792728
ZNF688	6.59295	6.78423	-0.19128	6.02595e-05	0.00792728
LOC642608	6.39258	6.53845	-0.145869	6.14161e-05	0.00794847
WDR49	6.54126	6.67624	-0.13498	6.14631e-05	0.00794847
GPR103	6.55208	6.78017	-0.228096	6.23923e-05	0.00801293
HEPH	6.48711	6.61304	-0.125935	6.24715e-05	0.00801293
CKAP5	8.03027	7.34554	0.684728	6.32166e-05	0.00802809
CLK2P	6.48578	6.60986	-0.124083	6.35786e-05	0.00802809
KDELC2	7.42438	6.90516	0.519222	6.35243e-05	0.00802809
LOC650823	6.54173	6.66328	-0.121545	6.36786e-05	0.00802809
OTOG	6.43011	6.56385	-0.133733	6.3867e-05	0.00802809
LOC100128295	6.42602	6.56777	-0.141753	6.43614e-05	0.00803465
TNPO3	7.28709	7.00178	0.285312	6.44306e-05	0.00803465
CBX8	6.76592	6.53079	0.235137	6.57976e-05	0.00809033
LOC653528	6.34788	6.49055	-0.142677	6.59069e-05	0.00809033
TGFBI	9.18812	7.96342	1.2247	6.53757e-05	0.00809033
YSK4	6.50939	6.67753	-0.168144	6.55728e-05	0.00809033
ZNF396	6.45927	6.65226	-0.192994	6.62142e-05	0.00809642
FAM21B	6.60373	6.78789	-0.18416	6.71009e-05	0.00814028
LOC100132008	6.42636	6.52694	-0.100579	6.69451e-05	0.00814028
LOC197135	6.4858	6.59957	-0.11377	6.7609e-05	0.00814028
LOC649199	6.49797	6.65819	-0.160226	6.76051e-05	0.00814028
C16orf85	6.53223	6.69902	-0.166796	6.82836e-05	0.00814491
KLRC2	6.44375	6.58873	-0.14498	6.84923e-05	0.00814491
LOC442572	6.46986	6.63288	-0.163024	6.82341e-05	0.00814491
LOC645635	6.41576	6.53684	-0.121083	6.89434e-05	0.00814491
RHBDL3	6.63937	6.86486	-0.225493	6.88705e-05	0.00814491
MRPL14	8.54346	9.22828	-0.684821	6.96366e-05	0.00819599
LOC646176	6.44889	6.58013	-0.131238	7.01469e-05	0.00821298
LOC653753	6.43745	6.57583	-0.138386	7.03037e-05	0.00821298
AQP8	6.43527	6.57662	-0.141345	7.11353e-05	0.0082336
HIST1H4F	6.52675	6.64709	-0.120337	7.16094e-05	0.0082336
LOC100128074	6.45971	6.56149	-0.101782	7.14887e-05	0.0082336
LOC100132900	6.45307	6.55345	-0.100383	7.17902e-05	0.0082336
NBPF5	6.53668	6.74375	-0.207069	7.12106e-05	0.0082336
LOC649712	6.5104	6.65355	-0.143146	7.24189e-05	0.0082755
LOC645268	6.44268	6.57551	-0.132826	7.27452e-05	0.00828267
LOC730974	6.45941	6.57898	-0.119577	7.36539e-05	0.00832581
RAP2C	7.30744	7.04658	0.260859	7.34012e-05	0.00832581
PCDHGA1	6.52506	6.67063	-0.145563	7.42589e-05	0.00836411
LOC647748	6.45617	6.56995	-0.113781	7.47489e-05	0.00838923
TEKT2	6.59375	6.82354	-0.229789	7.55986e-05	0.0084544
LOC100128300	6.50496	6.64818	-0.143218	7.67699e-05	0.00846489
LOC100128302	6.40195	6.53702	-0.13507	7.63492e-05	0.00846489
LOC653412	6.41498	6.52177	-0.106786	7.61529e-05	0.00846489
STARD3	7.3087	6.99324	0.315463	7.65011e-05	0.00846489
ARL4D	6.62822	6.79515	-0.166929	7.80644e-05	0.00850489
ATF7IP	6.55921	6.75017	-0.190958	7.91466e-05	0.00850489
LOC649067	6.45112	6.5542	-0.103078	7.74437e-05	0.00850489
LOC651122	6.49229	6.6529	-0.160608	7.95684e-05	0.00850489
LOC652438	6.50279	6.67553	-0.172739	7.94405e-05	0.00850489
LOC653715	6.48114	6.60779	-0.126657	7.85952e-05	0.00850489
NSBP1	6.60686	6.7955	-0.188635	7.93318e-05	0.00850489
RPE	7.04209	6.69795	0.344134	7.81312e-05	0.00850489
SLC35E4	6.55749	6.6821	-0.124611	7.86661e-05	0.00850489
BCAN	6.54236	6.74047	-0.198112	8.44772e-05	0.00855852
C19orf50	7.74765	7.38373	0.36392	8.31976e-05	0.00855852
CACNA1G	6.486	6.61616	-0.130154	8.22851e-05	0.00855852
CASQ2	6.54109	6.65656	-0.115471	8.28858e-05	0.00855852
DUOX1	6.60102	7.19222	-0.591198	8.35907e-05	0.00855852
ENOPH1	7.6078	7.23058	0.377214	8.31627e-05	0.00855852
FLJ32063	6.44635	6.56978	-0.123437	8.33345e-05	0.00855852
HOXC4	6.48059	6.63317	-0.152576	8.40916e-05	0.00855852
KCNAB1	6.51646	6.66816	-0.151698	8.37202e-05	0.00855852
LOC100133696	6.41595	6.54303	-0.127079	8.38371e-05	0.00855852
LOC642662	6.45213	6.60869	-0.156558	8.47e-05	0.00855852
LOC647634	6.42973	6.57621	-0.146482	8.41831e-05	0.00855852
LOC651621	6.54436	6.66786	-0.1235	8.37542e-05	0.00855852
LOC729956	6.4517	6.56538	-0.11368	8.0889e-05	0.00855852
LOC732229	6.42827	6.54291	-0.114645	8.32041e-05	0.00855852
NOS2A	6.55622	6.68867	-0.132456	8.32378e-05	0.00855852
VNN3	6.52671	6.72157	-0.194861	8.40795e-05	0.00855852
HSPCAL3	6.51567	6.71518	-0.199506	8.73321e-05	0.00868507
LOC642505	6.50071	6.63796	-0.13725	8.71377e-05	0.00868507
MIR548H4	6.32946	6.44908	-0.119612	8.70495e-05	0.00868507
MIR548I1	6.41279	6.54771	-0.134923	8.76107e-05	0.00868507
MS4A10	6.46849	6.67072	-0.202233	8.68883e-05	0.00868507
PCDH11X	6.49266	6.65512	-0.162456	8.73753e-05	0.00868507
EFHD2	8.40286	7.67418	0.728674	8.80206e-05	0.00869826
DOK6	6.49289	6.63631	-0.143427	8.92518e-05	0.0087648
MYL1	6.57027	6.7248	-0.154533	8.91226e-05	0.0087648
DNAJC9	7.58313	7.14323	0.439905	9.08027e-05	0.00880702
FBXO48	6.49028	6.64311	-0.152837	9.07891e-05	0.00880702
LOC401805	6.41842	6.54638	-0.127958	9.07874e-05	0.00880702
OR10H4	6.53532	6.76671	-0.231395	9.06677e-05	0.00880702
LOC643901	6.49308	6.68786	-0.194789	9.12122e-05	0.00881952
LOC646388	6.45853	6.60696	-0.148425	9.16208e-05	0.00883185
LOC643464	6.49341	6.66723	-0.173819	9.26032e-05	0.00887212
LOC652437	6.45652	6.6555	-0.198975	9.23665e-05	0.00887212
DNAH10	6.48539	6.62733	-0.141932	9.33408e-05	0.00889022
LOC643133	6.44405	6.59473	-0.150677	9.33579e-05	0.00889022
LOC340527	6.46551	6.6085	-0.14299	9.40809e-05	0.0089051
MIR587	6.35593	6.45284	-0.0969123	9.38741e-05	0.0089051
LOC100134816	6.45112	6.5887	-0.137572	9.66972e-05	0.00912421
LOC730291	6.43097	6.5464	-0.115421	9.69765e-05	0.00912421
CYorf14	6.52463	6.66473	-0.140103	9.82393e-05	0.00918801
RASSF9	6.54432	6.76935	-0.225029	9.81585e-05	0.00918801
RAP2A	7.30942	6.79622	0.513203	9.87908e-05	0.00921217
LOC643272	6.50132	6.71021	-0.208886	9.95101e-05	0.00925179
C2orf79	7.01548	7.28585	-0.27037	0.000100677	0.0092557
HIST1H2BO	6.56614	6.7974	-0.231257	0.00010073	0.0092557
LOC646976	6.427	6.55239	-0.125386	0.000100432	0.0092557
MCM6	8.01494	7.46411	0.550828	0.000100607	0.0092557
LOC399715	6.58103	6.8284	-0.247368	0.000102637	0.00940125
LOC643520	6.42285	6.5822	-0.159347	0.000102913	0.00940125
HMHB1	6.44356	6.58138	-0.137822	0.000107584	0.00944367
LGI1	6.44726	6.60262	-0.155353	0.00010435	0.00944367
LOC254559	6.45853	6.6246	-0.166066	0.000107174	0.00944367
LOC647306	6.50797	6.65374	-0.145774	0.000106856	0.00944367
LOC649613	6.45359	6.63586	-0.18227	0.000105555	0.00944367
LOC652213	6.44838	6.58906	-0.140687	0.000105072	0.00944367
LOC730908	6.49002	6.63984	-0.149821	0.000104998	0.00944367
LOC731837	6.53181	6.71033	-0.178524	0.000106782	0.00944367
LTF	6.58722	6.76698	-0.179764	0.000105674	0.00944367
MIR548M	6.43932	6.58616	-0.146847	0.000107443	0.00944367
NARG2	6.57934	6.77145	-0.192112	0.000107234	0.00944367
NRG4	6.56033	6.76458	-0.204251	0.000104681	0.00944367
NUP160	7.35561	7.07316	0.28245	0.000104894	0.00944367
PTPN20B	6.52108	6.71466	-0.193581	0.000106176	0.00944367
SAPS3	7.61228	7.24399	0.368288	0.00010837	0.00948618
AP1S3	6.47798	6.65181	-0.173834	0.000108804	0.00949767
LOC727839	6.40446	6.50674	-0.102284	0.000109471	0.00952946
LILRP2	6.38692	6.52707	-0.140149	0.000109966	0.0095461
ZNF8	6.50624	6.62606	-0.119819	0.000110316	0.00955006
ASFMR1	6.39246	6.49973	-0.107266	0.000110759	0.00956213
MIR132	6.41874	6.54166	-0.122918	0.000111513	0.00960081
LOC646890	6.49937	6.68272	-0.183341	0.000111975	0.00961422
HDAC2	8.2732	7.59978	0.673421	0.000112348	0.00962001
AP4S1	6.41938	6.53469	-0.115305	0.000116553	0.00968964
ASPHD1	6.5343	6.67075	-0.13645	0.000115699	0.00968964
CRB1	6.53602	6.75179	-0.215769	0.000116143	0.00968964
LOC100133918	6.34166	6.45697	-0.115308	0.000115376	0.00968964
LOC388327	6.54408	6.70168	-0.157592	0.000114129	0.00968964
LOC647156	6.52618	6.71471	-0.188534	0.000115046	0.00968964
LOC648609	6.5112	6.65529	-0.144091	0.000116405	0.00968964
LOC650429	6.44521	6.57668	-0.131475	0.000115262	0.00968964
LOC651316	6.44513	6.62399	-0.178865	0.000114906	0.00968964
LOC651842	6.52586	6.69552	-0.169658	0.000115647	0.00968964
LOC730038	6.52016	6.70275	-0.18259	0.000113822	0.00968964
LOC642772	6.52349	6.70678	-0.18329	0.000118004	0.00978433
LOC731186	6.63411	6.85392	-0.219812	0.000118397	0.00979113
LOC642486	6.5163	6.65351	-0.137213	0.000120216	0.00991541
LOC645212	6.50026	6.70436	-0.204109	0.000120861	0.00992297
LOC645876	6.40877	6.54007	-0.131304	0.000122202	0.00992297
LOC646882	6.51922	6.6388	-0.119572	0.000121682	0.00992297
LOC652140	6.59655	6.7488	-0.152256	0.00012142	0.00992297
LOC652568	6.49647	6.67172	-0.175245	0.000121956	0.00992297
ZNF818	6.4128	6.58039	-0.167588	0.000121306	0.00992297
C3orf62	6.5159	6.59548	-0.0795771	0.000123171	0.00992416
LOC100101121	6.47624	6.6029	-0.126662	0.00012348	0.00992416
LOC644300	6.49337	6.62334	-0.129968	0.000123243	0.00992416
LOC652777	6.48396	6.63954	-0.155576	0.000122596	0.00992416
TRIM44	7.68231	7.24552	0.436786	0.000124061	0.00994545
LOC100131696	6.38139	6.47674	-0.0953467	0.00012481	0.00997486
LOC647323	6.49168	6.65973	-0.168057	0.000125063	0.00997486
LOC642677	6.44894	6.59835	-0.149409	0.000125749	0.00997892
LOC727805	6.45747	6.62687	-0.169405	0.00012549	0.00997892
DEFB122	6.4933	6.67389	-0.180591	0.000126736	0.0099992
LOC100128083	6.48005	6.59787	-0.11782	0.000126959	0.0099992
OSGIN1	6.57778	6.76594	-0.188158	0.000126925	0.0099992

## Sheet: Table S2C
Table S2C: Genes with significant differential expression levels between acinar subtype and other subtypes
Name	Mean (Acinar)	Mean (Others)	Log2FC	P-value	FDR
ERH	8.74976	8.15215	0.597616	1.16661e-07	0.00366607

## Sheet: Table S2D
Table S2D: Genes with significant differential expression levels between micropapillary subtype and other subtypes
Name	Mean (Micropapillary)	Mean (Others)	Log2FC	P-value	FDR
LOC100131487	6.38386	6.50369	-0.119831	4.30698e-07	0.00730622
SPSB1	7.3716	6.92704	0.444568	4.64994e-07	0.00730622

## Sheet: Table S2E
Table S2E: Genes with significant differential expression levels between papillary subtype and other subtypes
No DEGs recorded (FDR < 0.01)

## Sheet: Table S3
Table S3: Survival analyses with L-/S- scores
A/ TCGA LUAD
	Name	log-rank		univariate Cox, binary variable (median cutoff)					univariate Cox, binary variable (zero cutoff)					univariate Cox, continuous variable
		p-value	Adj. p-value	no. low	no. high	p-value	Adj. p-value	HR	no. low	no. high	p-value	Adj. p-value	HR	p-value	Adj. p-value	HR
	L-score	0.0611736	0.122347	205	204	0.062358	0.1248	0.699361	48	361	0.00124433	0.00248	0.481279	0.0017222	0.00344	0.964697
	S-score	0.211074	0.211	205	204	0.212523	0.213	1.26114	301	108	0.0939085	0.0939	1.38349	0.0785289	0.0785	1.01415
B/ GSE8894
	Name	log-rank		univariate Cox, binary variable (median cutoff)					univariate Cox, binary variable (zero cutoff)					univariate Cox, continuous variable
		p-value	Adj. p-value	no. low	no. high	p-value	Adj. p-value	HR	no. low	no. high	p-value	Adj. p-value	HR	p-value	Adj. p-value	HR
	L-score	0.008643	0.01728	32	31	0.0111357	0.0222	0.396452	12	51	0.00100038	0.002	0.270205	0.00352106	0.00704	0.968688
	S-score	0.138912	0.139	32	31	0.143299	0.143	1.68222	55	8	0.0894302	0.0894	2.29321	0.0217495	0.0217	1.04407
C/ GSE13213
	Name	log-rank		univariate Cox, binary variable (median cutoff)					univariate Cox, binary variable (zero cutoff)					univariate Cox, continuous variable
		p-value	Adj. p-value	no. low	no. high	p-value	Adj. p-value	HR	no. low	no. high	p-value	Adj. p-value	HR	p-value	Adj. p-value	HR
	L-score	0.000516111	0.001032	59	58	0.000880393	0.00176	0.354633	24	93	0.000293686	0.000588	0.33436	0.000805173	0.000805	0.988842
	S-score	0.0805764	0.0806	59	58	0.083783	0.0838	1.65359	78	39	0.0305145	0.0305	1.86212	0.000599026	0.000805	1.02756
D/ GSE31210
	Name	log-rank		univariate Cox, binary variable (median cutoff)					univariate Cox, binary variable (zero cutoff)					univariate Cox, continuous variable
		p-value	Adj. p-value	no. low	no. high	p-value	Adj. p-value	HR	no. low	no. high	p-value	Adj. p-value	HR	p-value	Adj. p-value	HR
	L-score	4.76255e-05	4.76e-05	113	113	0.000103289	0.000103	0.345034	165	61	0.00325063	0.00325	0.328564	2.11091e-05	2.11e-05	0.957178
	S-score	9.45355e-06	1.89e-05	113	113	2.7702e-05	5.54e-05	3.22089	72	154	0.000237188	0.000474	4.02131	9.16051e-07	1.832e-06	1.04252

## Sheet: Table S4A
Table S4A: Comparison of L-scores between samples with gene mutation and wild-type samples (P-value < 0.01)
Name	No. Mut	No. WT	Mean L-score Mut	Mean L-score WT	P-value	FDR
TP53	262	225	1.41773	4.3129	2.50242e-07	0.000377866
MUC16	206	281	1.87053	3.40398	4.63651e-05	0.0350056
CSMD3	201	286	1.367	3.73105	0.0001141	0.0574304
ABCB5	49	438	0.475477	3.01039	0.000500662	0.189
MMP2	20	467	-0.881273	2.91108	0.00114407	0.263181
ZFHX4	148	339	1.15791	3.45273	0.00116777	0.263181
DCHS2	46	441	0.561756	2.98414	0.00122005	0.263181
ENPP2	18	469	-1.81322	2.93067	0.00193373	0.294216
GPR158	49	438	0.422427	3.01632	0.00206208	0.294216
TPTE	59	428	0.472094	3.07008	0.00252669	0.294216
TTN	247	240	2.18983	3.33733	0.00254122	0.294216
NOS2	19	468	0.332234	2.85371	0.00264888	0.294216
CACNA2D1	43	444	0.53413	2.97045	0.00303892	0.294216
LRP1B	169	318	1.73152	3.29944	0.0030859	0.294216
SMAD4	21	466	-2.85044	3.00795	0.00308904	0.294216
SLC9A2	19	468	-3.62529	3.01438	0.00311752	0.294216
CTNND2	49	438	-0.0136489	3.06511	0.00354208	0.31462
SLC26A7	24	463	0.636463	2.86517	0.00387497	0.325067
AKAP9	35	452	0.624375	2.92034	0.00416164	0.330741
CNTN4	18	469	-1.4783	2.91782	0.00472146	0.342987
CCDC178	40	447	0.079571	2.99478	0.00477002	0.342987
MAGI2	27	460	2.86514	2.74889	0.00525535	0.360708
SATB2	32	455	1.9409	2.81261	0.00599704	0.393719
BMS1	23	464	-0.624104	2.92285	0.00681508	0.428782
ADAMTS9	20	467	-0.129342	2.87887	0.00819324	0.442898
C2orf78	19	468	-0.437807	2.88497	0.0083737	0.442898
OR4C15	35	452	0.591202	2.92291	0.0085383	0.442898
FBXL7	35	452	1.27009	2.87034	0.00872803	0.442898
SPATA31D1	54	433	1.2218	2.94658	0.00888133	0.442898
NLRP3	52	435	1.51574	2.90352	0.0088835	0.442898
ZNF423	43	444	0.604483	2.96364	0.00909262	0.442898
PTPRC	32	455	1.29626	2.85795	0.00957824	0.451973

## Sheet: Table S4B
Table S4B: Comparison of L-scores between samples with gene amplification and wild-type samples (P-value < 0.01)
Name	No. Amp	No. WT	Mean L-score Amp	Mean L-score WT	P-value	FDR
EGFR	60	452	-1.95393	3.40564	4.5062e-07	1.39692e-05
RAC1	55	457	-0.339442	3.1527	1.19348e-05	0.000184989
PMS2	54	458	-0.0718737	3.11353	2.76404e-05	0.000285617
CARD11	53	459	-0.134743	3.11385	5.29986e-05	0.000338961
ETV1	51	461	-0.41575	3.13084	5.5837e-05	0.000338961
IKZF1	52	460	-1.17569	3.22446	6.56054e-05	0.000338961
LIFR	100	412	1.45317	3.09903	0.000142352	0.000630416
IL7R	101	411	1.74463	3.0314	0.00032443	0.00113887
MYC	90	422	1.12137	3.13079	0.00033064	0.00113887
TERT	128	384	1.80561	3.10155	0.000391812	0.00121462
COX6C	65	447	0.745139	3.07311	0.0019703	0.00555267
NDRG1	76	436	2.03602	2.90683	0.00265607	0.0063997
HEY1	63	449	1.2523	2.99158	0.00268375	0.0063997
RAD21	66	446	1.36758	2.98622	0.00295376	0.00654047
EXT1	69	443	1.51688	2.97393	0.00321596	0.00664631
NCOA2	51	461	0.863833	2.98928	0.0083326	0.0161444

## Sheet: Table S4C
Table S4C: Comparison of S-scores between samples with gene mutation and wild-type samples (P-value < 0.01)
Name	No. Mut	No. WT	Mean L-score Mut	Mean L-score WT	P-value	FDR
TP53	262	225	0.412006	-7.63621	4.57953e-24	6.9151e-21
CSMD3	201	286	-0.322783	-5.40322	2.21337e-10	1.67109e-07
STK11	78	409	-8.80903	-2.25696	1.21967e-09	6.139e-07
TTN	247	240	-1.2673	-5.40491	3.50523e-08	1.32322e-05
ZNF385D	19	468	10.2542	-3.8569	1.88664e-06	0.000569764
SATB2	32	455	5.3906	-3.91802	2.974e-06	0.00074148
GALNTL6	17	470	10.7136	-3.81347	3.43732e-06	0.00074148
LRP1B	169	318	-0.898453	-4.58604	1.03696e-05	0.00176963
MUC16	206	281	-1.33319	-4.75289	1.05474e-05	0.00176963
ANK2	100	387	0.0767655	-4.18056	1.19665e-05	0.00180694
TKTL2	22	465	7.81816	-3.83269	1.45307e-05	0.00199467
PCLO	96	391	-0.689103	-3.94897	1.60594e-05	0.00200111
LRRC4C	40	447	2.77315	-3.8504	1.77394e-05	0.00200111
PKHD1	64	423	1.28214	-4.00061	1.85533e-05	0.00200111
LYST	44	443	2.64257	-3.89723	2.06777e-05	0.00208155
PTPRC	32	455	6.30386	-3.98225	2.39732e-05	0.00226247
RP1L1	86	401	-0.376284	-3.93476	2.88959e-05	0.00246216
ZFHX4	148	339	-1.03427	-4.29831	2.93503e-05	0.00246216
OR4C15	35	452	2.14908	-3.7288	3.95842e-05	0.0031459
FER1L6	44	443	1.99322	-3.83274	4.41768e-05	0.00323867
XIRP2	146	341	-0.72771	-4.41043	4.58476e-05	0.00323867
THSD7A	46	441	1.61086	-3.81928	4.86344e-05	0.00323867
ADAMTS12	90	397	-0.351798	-3.97617	4.93307e-05	0.00323867
SPATA31A6	41	446	2.83074	-3.87054	5.59784e-05	0.00352197
CACNA1E	85	402	-0.158223	-3.97202	6.12678e-05	0.00370057
PCDH11X	73	414	0.743006	-4.02039	7.28869e-05	0.00423305
KEAP1	88	399	-6.98384	-2.4953	8.63236e-05	0.00482773
CSMD2	71	416	-0.158542	-3.84362	9.15002e-05	0.00493448
TEX15	47	440	1.70766	-3.84196	9.49045e-05	0.00494158
PTPRD	81	406	0.808611	-4.12734	9.92025e-05	0.00499319
OTOA	20	467	4.79591	-3.65336	0.000102898	0.00501211
AHNAK2	71	416	0.205267	-3.90571	0.000107971	0.00509487
ZNF236	23	464	4.23434	-3.68015	0.000117981	0.00539854
KALRN	37	450	2.65067	-3.79617	0.000124434	0.00552633
WSCD2	24	463	6.05101	-3.79141	0.000149065	0.00643108
DCHS2	46	441	1.28012	-3.78478	0.00016303	0.00683821
SORCS1	60	427	0.786829	-3.88152	0.000178374	0.0070447
ARHGAP36	23	464	5.01745	-3.71897	0.000178918	0.0070447
CCDC129	33	454	2.49884	-3.72833	0.000181949	0.0070447
SPTA1	123	364	-0.273684	-4.33115	0.000243672	0.0091986
USH2A	167	320	-1.20226	-4.40445	0.000251564	0.00926492
C7	33	454	2.18727	-3.70568	0.000259028	0.00931269
RYR1	83	404	0.115637	-4.0094	0.000273639	0.00940099
LVRN	21	466	5.05883	-3.68334	0.000273936	0.00940099
GPR112	88	399	-0.649748	-3.89229	0.000289118	0.00956432
GPR158	49	438	2.20261	-3.92267	0.000296335	0.00956432
RYR3	89	398	-0.287138	-3.98152	0.000297697	0.00956432
MAGI2	27	460	2.11128	-3.62436	0.00032165	0.0101134
KCNB2	45	442	1.47944	-3.79361	0.000328184	0.0101134
PTPRZ1	52	435	1.27124	-3.85357	0.00036633	0.0108537
PCDHB8	32	455	2.07946	-3.68515	0.000368778	0.0108537
PCDH15	97	390	-0.693577	-3.95621	0.000374374	0.0108537
CPED1	42	445	1.32214	-3.74321	0.000380957	0.0108537
TRRAP	41	446	1.34843	-3.73427	0.00040934	0.0114464
BIRC6	39	448	1.91648	-3.76103	0.00043079	0.0115637
CDH10	87	400	-1.08599	-3.7893	0.000437007	0.0115637
CACNA2D1	43	444	1.25942	-3.74855	0.00044487	0.0115637
HRNR	69	418	0.267664	-3.89634	0.000449448	0.0115637
PCDH10	60	427	1.74859	-4.01667	0.000451829	0.0115637
NR4A2	19	468	4.91131	-3.63999	0.000489588	0.0123213
COL15A1	31	456	2.08985	-3.67321	0.000521601	0.0129118
ZSWIM2	27	460	2.9267	-3.67222	0.000564632	0.0136114
OGDHL	31	456	2.54293	-3.70402	0.000572431	0.0136114
DNAH11	48	439	-0.411033	-3.62294	0.000576908	0.0136114
CDH18	50	437	0.401299	-3.73059	0.000593626	0.0137203
CNTNAP5	65	422	0.385319	-3.87499	0.000599695	0.0137203
MXRA5	77	410	-0.761079	-3.78438	0.000623369	0.0140491
LAMA2	58	429	-0.539621	-3.68043	0.000668042	0.0147848
FCRL5	28	459	2.41143	-3.65517	0.000675598	0.0147848
MMRN1	38	449	1.23408	-3.69064	0.000690708	0.014873
CHRM3	22	465	2.89059	-3.59956	0.000707021	0.014873
CCDC178	40	447	0.721559	-3.66681	0.00071463	0.014873
GRID2	41	446	0.96015	-3.69858	0.000722446	0.014873
COL22A1	60	427	0.35109	-3.8203	0.000728877	0.014873
ANO4	30	457	1.82687	-3.64334	0.000765802	0.0154182
ASAP1	20	467	3.63289	-3.60355	0.000776093	0.0154197
ADAMTS9	20	467	3.97618	-3.61825	0.000808625	0.0158112
MASP1	23	464	3.35876	-3.63675	0.000827921	0.0158112
SLITRK5	25	462	3.00493	-3.64789	0.000840242	0.0158112
MYO16	35	452	1.53793	-3.68148	0.000850956	0.0158112
PTPRB	40	447	0.894326	-3.68227	0.000857678	0.0158112
SCN2A	35	452	1.95013	-3.7134	0.00085862	0.0158112
MMP2	20	467	3.29627	-3.58914	0.000887795	0.015829
BMS1	23	464	2.8106	-3.60958	0.000888782	0.015829
INSRR	30	457	0.828236	-3.57779	0.000898007	0.015829
RP1	44	443	0.960595	-3.73017	0.000901521	0.015829
SPATA31D1	54	433	0.247253	-3.74954	0.00100429	0.0173828
FRAS1	42	445	1.74176	-3.78282	0.00102153	0.0173828
PLD1	21	466	3.14625	-3.59715	0.00102455	0.0173828
FLG	119	368	-1.14836	-4.0042	0.00110518	0.0185425
OR4C46	27	460	2.12632	-3.62524	0.0011216	0.0185917
EPHB6	44	443	1.08054	-3.74209	0.00113617	0.0185917
ZNF804A	82	405	-0.743648	-3.82524	0.00114505	0.0185917
NLGN1	29	458	2.15334	-3.65207	0.0011993	0.0191494
ABCA1	24	463	4.02149	-3.68621	0.00120476	0.0191494
CTNND2	49	438	0.899867	-3.77693	0.00122897	0.0193307
LRRIQ1	46	441	0.253472	-3.67769	0.00128756	0.0197694
C2orf78	19	468	3.3859	-3.57806	0.00128794	0.0197694
PKD1L1	43	444	0.384801	-3.66385	0.00130633	0.0197694
GPR139	21	466	2.22128	-3.55547	0.00130923	0.0197694
BCLAF1	36	451	1.1741	-3.66401	0.00140817	0.0210529
TG	61	426	-0.427567	-3.71859	0.00142651	0.021118
ACTN2	33	454	2.35944	-3.7182	0.0014448	0.0211739
ABCC9	24	463	2.57386	-3.61117	0.00148169	0.0211739
MMP16	41	446	1.56651	-3.75432	0.00148305	0.0211739
SLITRK4	37	450	1.94739	-3.73834	0.00148638	0.0211739
C1orf173	79	408	0.345272	-4.01342	0.00156988	0.0221544
KCNT2	42	445	2.65789	-3.86929	0.00160545	0.0224465
LPHN2	38	449	1.53702	-3.71628	0.00164202	0.0225808
IL1RAPL1	25	462	2.18302	-3.60341	0.0016519	0.0225808
OR8H3	22	465	4.27568	-3.66509	0.0016698	0.0225808
SZT2	24	463	2.28502	-3.5962	0.00167487	0.0225808
IGSF10	29	458	2.29949	-3.66132	0.00175502	0.0232814
DNAH17	30	457	2.7124	-3.70147	0.00177719	0.0232814
CPS1	56	431	-0.631388	-3.65393	0.00178115	0.0232814
NCOA6	22	465	4.93791	-3.69642	0.00178851	0.0232814
FRMPD1	33	454	0.984289	-3.61824	0.00188741	0.0242313
SGIP1	34	453	1.04061	-3.63263	0.00189358	0.0242313
PCSK5	27	460	2.75396	-3.66208	0.00194108	0.0246306
DMXL1	33	454	1.46957	-3.65352	0.00198796	0.0249567
FRYL	26	461	3.16884	-3.67156	0.00199984	0.0249567
GRIA2	17	470	5.28692	-3.61719	0.00203579	0.025052
ITGAX	42	445	0.744043	-3.68865	0.00205165	0.025052
COL6A3	60	427	0.0267924	-3.77473	0.00209971	0.025052
PSG8	33	454	1.90311	-3.68503	0.00211146	0.025052
FBN2	90	397	-1.33827	-3.75254	0.00211762	0.025052
FLG2	74	413	-0.468842	-3.81479	0.00212164	0.025052
RIF1	23	464	4.8128	-3.70883	0.00214018	0.025052
NLRP3	52	435	1.40813	-3.86994	0.0021402	0.025052
CACNA1S	25	462	3.20007	-3.65845	0.00218828	0.0254177
PDILT	23	464	3.98539	-3.66781	0.00222885	0.0256913
ELTD1	30	457	1.50823	-3.62242	0.0023078	0.0263998
LEPR	24	463	3.68685	-3.66887	0.00233174	0.0264731
SPEG	41	446	0.426735	-3.64954	0.00237504	0.0267635
ABCA10	28	459	1.92785	-3.62567	0.00245699	0.0270238
ABCB5	49	438	1.06669	-3.79559	0.00248237	0.0270238
TPR	23	464	1.82573	-3.56076	0.00252805	0.0270238
KMT2C	80	407	-0.676938	-3.82321	0.00253217	0.0270238
GRIN2B	59	428	0.666661	-3.85405	0.0025515	0.0270238
HDAC9	37	450	0.675435	-3.63376	0.00256388	0.0270238
UNC79	56	431	0.131218	-3.75301	0.00257431	0.0270238
UBA6	23	464	2.41675	-3.59006	0.0025792	0.0270238
RAD51AP2	24	463	1.94473	-3.57856	0.00258574	0.0270238
CDH2	29	458	1.35622	-3.6016	0.00260856	0.0270238
COL11A1	104	383	-0.58392	-4.04562	0.00261524	0.0270238
SAMD9L	32	455	0.905735	-3.6026	0.00261974	0.0270238
ANK1	38	449	0.523921	-3.63053	0.00263079	0.0270238
ZFPM2	52	435	0.530283	-3.765	0.00269805	0.0275274
KIF2B	47	440	0.764728	-3.74123	0.00272562	0.0275622
PCDHB16	26	461	2.95534	-3.65952	0.00273796	0.0275622
RELN	74	413	-1.16685	-3.68972	0.00279677	0.0277901
KCNK10	19	468	4.46388	-3.62183	0.00279741	0.0277901
BAI3	56	431	0.251207	-3.7686	0.00290969	0.0284833
DCSTAMP	20	467	2.8068	-3.56817	0.00291435	0.0284833
MAGEC3	27	460	2.09698	-3.62352	0.00292723	0.0284833
FAM135B	76	411	-1.18514	-3.69861	0.00294265	0.0284833
BRINP1	20	467	3.75705	-3.60887	0.00302415	0.0290383
PCDHA4	26	461	2.23901	-3.61912	0.00306298	0.0290383
CYP11B1	25	462	3.93868	-3.69842	0.00307823	0.0290383
ZNF479	39	448	1.57152	-3.731	0.00308312	0.0290383
TCHH	43	444	-0.677841	-3.56093	0.00312979	0.0290383
FCRL2	22	465	2.78555	-3.59459	0.00313398	0.0290383
ITGAD	36	451	1.5385	-3.6931	0.0031346	0.0290383
PTCHD4	27	460	2.27205	-3.6338	0.00317824	0.0292631
TENM1	54	433	0.739601	-3.81095	0.0032861	0.0300728
TPTE	59	428	-1.12455	-3.60713	0.00334328	0.0304118
KRAS	152	335	-4.72144	-2.6643	0.00340326	0.030772
PLCB4	31	456	2.59836	-3.70779	0.0034479	0.0309901
RYR2	181	306	-1.93605	-4.11692	0.00350631	0.0313286
VCAN	70	417	-1.0852	-3.67922	0.00363569	0.0322935
POTEE	24	463	3.61525	-3.66516	0.00376641	0.0332031
KIAA1429	18	469	3.82214	-3.57996	0.00380713	0.0332031
SPTBN1	19	468	2.62388	-3.54712	0.0038193	0.0332031
TLL2	21	466	4.13349	-3.64164	0.00382606	0.0332031
HEPHL1	24	463	2.01051	-3.58197	0.00387497	0.0334354
ITSN1	24	463	2.38303	-3.60128	0.00391178	0.0335613
CDH9	53	434	-0.735236	-3.62035	0.00397603	0.0339198
SYNE1	56	431	-0.0144866	-3.73408	0.00406393	0.0344749
CYP26B1	19	468	6.37965	-3.6996	0.00419942	0.0351515
GRIN3A	34	453	0.672453	-3.605	0.0042022	0.0351515
NAALAD2	18	469	3.55392	-3.56966	0.00421923	0.0351515
CHD5	30	457	1.31416	-3.60968	0.0042368	0.0351515
FSHR	27	460	1.88651	-3.61117	0.00427554	0.0351766
MUC5B	53	434	0.299644	-3.74673	0.00428642	0.0351766
DCAF8L1	20	467	3.7952	-3.6105	0.00439332	0.0355264
LRRC7	73	414	-0.942096	-3.72326	0.00439745	0.0355264
TLL1	37	450	2.04835	-3.74664	0.00439962	0.0355264
AXDND1	21	466	2.12403	-3.55108	0.00446887	0.0357948
BRWD3	33	454	0.994739	-3.619	0.00448028	0.0357948
PRRC2C	25	462	1.5767	-3.5706	0.00450897	0.0358344
EPPK1	21	466	2.22916	-3.55582	0.00455858	0.036039
OR51V1	23	464	3.4984	-3.64367	0.00458581	0.0360655
MARCO	20	467	3.79923	-3.61068	0.0046461	0.0362436
RIMS2	78	409	-0.72535	-3.79859	0.00467917	0.0362436
TRPM6	35	452	0.765896	-3.6217	0.00468047	0.0362436
VEGFC	19	468	4.56168	-3.6258	0.00483418	0.0372429
UGT2B28	20	467	2.41827	-3.55153	0.00488726	0.0374607
COL3A1	54	433	-0.326125	-3.67804	0.0049164	0.0374937
FCRL3	20	467	1.46595	-3.51075	0.00498685	0.0378399
UBR4	41	446	-0.0364262	-3.60697	0.00502016	0.0378581
ANKRD17	28	459	1.29451	-3.58703	0.00503939	0.0378581
OR2G2	30	457	1.21455	-3.60315	0.00507267	0.0379194
NAV3	101	386	-1.11519	-3.87971	0.00513658	0.0382081
GRIA4	23	464	2.93747	-3.61587	0.00523395	0.0387415
EP400	35	452	1.30209	-3.66322	0.00533875	0.0393244
SLIT2	46	441	-0.022756	-3.64888	0.00542678	0.0397327
ATP1A2	24	463	2.86604	-3.62632	0.00546807	0.0397327
ZBBX	29	458	2.08599	-3.6478	0.00547311	0.0397327
SLITRK3	41	446	0.116773	-3.62105	0.00560927	0.0405061
AKAP9	35	452	1.80921	-3.70249	0.00563329	0.0405061
MYH1	55	432	0.0298805	-3.73112	0.00571765	0.0409178
NPY5R	20	467	2.81294	-3.56844	0.00576552	0.0410657
UMOD	22	465	2.14323	-3.5642	0.00579907	0.0411108
EPHA6	47	440	0.0534128	-3.66525	0.00586886	0.0414111
ENPP2	18	469	3.15252	-3.55426	0.00595312	0.0416126
CDH12	57	430	-0.447788	-3.6853	0.00595978	0.0416126
KLHL4	33	454	-0.256305	-3.52807	0.00598356	0.0416126
TNR	84	403	-0.989987	-3.78919	0.00600764	0.0416126
ADAMTSL3	44	443	0.298448	-3.66441	0.00606013	0.0417844
LRRTM4	45	442	-0.370049	-3.60531	0.0060976	0.0418517
OR4K1	19	468	1.53185	-3.50279	0.00614913	0.0420144
KCNH5	39	448	0.64143	-3.65004	0.00619117	0.0420381
FMN2	54	433	0.635055	-3.79791	0.00620828	0.0420381
VWF	30	457	0.955654	-3.58615	0.00625547	0.0421685
SLCO1B1	18	469	2.40069	-3.5254	0.00630317	0.0423013
ITGA4	32	455	2.70654	-3.72925	0.00633826	0.0423485
NCKAP5	57	430	-0.469646	-3.6824	0.00650968	0.0433023
A2ML1	29	458	-0.0831073	-3.51046	0.00665098	0.0440482
NLRP5	38	449	0.00719913	-3.5868	0.00670095	0.0441853
LRP2	63	424	-0.794175	-3.67964	0.00686584	0.0450757
CHAT	19	468	1.81228	-3.51418	0.0069379	0.0453516
GLI3	34	453	0.930017	-3.62433	0.00710267	0.0460764
PDE4DIP	52	435	-0.550718	-3.63578	0.00715613	0.0460764
PLXNA4	50	437	-0.104478	-3.67272	0.00717243	0.0460764
PRDM14	21	466	1.22848	-3.51073	0.00719525	0.0460764
TNN	69	418	-0.32548	-3.79843	0.00722056	0.0460764
OR4C16	31	456	1.03641	-3.6016	0.00723186	0.0460764
SI	81	406	-1.21902	-3.72281	0.00726338	0.0460828
HCN1	49	438	-0.760887	-3.59114	0.00741511	0.0465466
EYS	44	443	-0.337421	-3.60125	0.00742583	0.0465466
POM121L12	39	448	1.11389	-3.69117	0.00742896	0.0465466
NRG3	25	462	3.00177	-3.64772	0.00759751	0.047406
POLQ	32	455	1.7471	-3.66178	0.00776384	0.0482444
TTK	19	468	2.96118	-3.56082	0.00797213	0.0490944
ANO5	19	468	3.69555	-3.59063	0.00805104	0.0490944
WBSCR17	28	459	0.664738	-3.54861	0.00805912	0.0490944
SPTAN1	19	468	4.51387	-3.62386	0.00809076	0.0490944
HCFC1	21	466	1.91097	-3.54148	0.00813403	0.0490944
UTRN	30	457	1.99662	-3.65448	0.00815244	0.0490944
WDFY3	40	447	0.0727149	-3.60875	0.00816702	0.0490944
GLDC	22	465	1.27846	-3.52328	0.00818838	0.0490944
UGT2B11	20	467	3.94098	-3.61675	0.00819324	0.0490944
COL4A2	31	456	1.98645	-3.66619	0.00823086	0.0491249
NLRP14	41	446	0.296134	-3.63754	0.00840702	0.0499787
EPHA5	61	426	-1.20949	-3.60662	0.00846824	0.0501453
TMTC1	47	440	0.46513	-3.70923	0.0085207	0.0502233
DSG1	20	467	3.78002	-3.60985	0.00855362	0.0502233
SLC9A2	19	468	4.59776	-3.62726	0.0085812	0.0502233
ZNF257	26	461	2.08773	-3.61059	0.00881832	0.051279
PCDHGA5	29	458	0.303156	-3.53492	0.0088295	0.051279
POTEF	26	461	1.33421	-3.56809	0.00896754	0.0518654
RGPD3	21	466	2.54263	-3.56995	0.00901246	0.0518654
SCN3A	41	446	0.723228	-3.6768	0.00906061	0.0518654
PTCHD2	34	453	0.178337	-3.56791	0.00909142	0.0518654
HCRTR2	30	457	2.75296	-3.70413	0.00910221	0.0518654
MYOCD	20	467	3.57095	-3.6009	0.00922944	0.0523125
MAGEC1	49	438	-1.07019	-3.55653	0.00924997	0.0523125
NBAS	41	446	-0.479707	-3.56622	0.0093093	0.0524516
LCT	36	451	0.0852299	-3.57709	0.0094628	0.0526691
ZEB2	33	454	0.441384	-3.57878	0.00953138	0.0526691
DACH2	23	464	1.32976	-3.53618	0.00954471	0.0526691
ST8SIA6	19	468	1.97438	-3.52076	0.00954979	0.0526691
CNTN4	18	469	4.91971	-3.62208	0.00955227	0.0526691
OTOGL	47	440	-0.959973	-3.557	0.00955717	0.0526691
GRIK1	22	465	0.22999	-3.47368	0.00959932	0.052709
PCDHB7	34	453	0.711022	-3.60789	0.00971382	0.0531445
CCDC141	20	467	0.468576	-3.46803	0.0098132	0.0533472
FAT4	73	414	-0.367495	-3.82457	0.00982154	0.0533472
ATP2B3	25	462	-0.12019	-3.47878	0.00999308	0.0540844

[truncated: 3 more sheets: Table S4D, Table S5, Table S6]
